# Supplementary material for: A flavin-monooxygenase catalyzing oxepinone formation and the complete biosynthesis of vibralactone
Source: Nat Commun. 2023 Jun 10;14:3436. doi: 10.1038/s41467-023-39108-x (PMC10257657; doi:10.1038/s41467-023-39108-x)
Supplement: Supplementary file 4 — Source Data [file 41467_2023_39108_MOESM4_ESM.xlsx]

## Sheet: Suppl. Fig. 3
Item	Accession	Length (aa)	RNA-Seq			Annotation
			7d	14d	21d
20	rename_bestA13581	272	0	0	0	malate dehydrogenase\hypothetical protein
21	rename_bestA15373	278	3.2	13.34	9.07	thioredoxin reductase\FAD/NAD(P)-binding protein
22	rename_bestA03086	313	2.04	5.96	2.55	Esterase/lipase/thioesterase
23	rename_bestA03082	313	0.87	1.99	0.85	Esterase/lipase/thioesterase
24	rename_bestA21073	336	0	0	0	glutathione synthase\hypothetical protein
25	rename_bestA21064	336	0	0	0	glutathione synthase
26	rename_bestA02525	350	5.52	10.78	6.8	alcohol dehydrogenase\oxidoreductase
27	rename_bestA10106	368/ 341	0	0	0	FAD dependent oxidoreductase\D-amino-acid oxidase
28	rename_bestA08382	416	0.58	5.68	1.13	aryl-CoA dehydrogenase\hypothetical protein
29	rename_bestA22964	435	0.87	14.19	4.25	NADH:flavin oxidoreductase\Aldolase-type TIM barrel
30	rename_bestA21409	435	2.33	21.28	17.28	FMN-linked oxidoreductase\2,4-dienoyl-CoA reductase\Aldolase-type TIM barrel
31	rename_bestA04037	576/ 504	0	0	0	NAD-aldehyde dehydrogenase\hypothetical protein
32	rename_bestA14392	622	9.6	11.35	1.42	hypothetical protein\alcohol oxidase
33	rename_bestA23410	653	0	0	0	monooxygenase FAD-binding protein\Phenol 2-monooxygenase
34	rename_bestA03443	653/ 647	0.58	8.51	8.22	pyridine nucleotide-disulfide oxidoreductase
35	rename_bestA02325	653	0	0.57	0	monooxygenase FAD-binding protein\Phenol 2-monooxygenase
36	rename_bestA05246	722/ 747	0	0	0	hypothetical protein\GTP binding protein
37	rename_bestA11983	740	26.75	28.09	18.13	translation initiation factor\hypothetical protein
41	rename_bestA14148	171	0	0	0	short chain oxidoreductase\Diacetyl reductase
	rename_bestA00288	185	0	0	0.57	hypothetical protein\Metallo peptidase
	rename_bestA01047	320	0.87	2.55	0	carbamoyl-phosphate synthase\hypothetical protein\spermidine synthase
	rename_bestA01256	110	13.38	8.23	7.65	hypothetical protein\m7GpppX diphosphatase
	rename_bestA03034	594	0	1.7	0	alcohol oxidase\choline dehydrogenase\phenylacetate 2-hydroxylase
	rename_bestA03361	334	15.7	20.43	28.9	uricase\hypothetical protein
	rename_bestA03772	258	0	0.85	1.13	hypothetical protein
	rename_bestA04185	474	15.7	23.84	165.76	transaminase\PLP-dependent transferase
	rename_bestA04710	2083	0	0	1.7	Pentafunctional AroM protein\hypothetical protein\Shikimate dehydrogenase
	rename_bestA04788	528	19.77	25.25	26.64	carboxypeptidase\hypothetical protein
	rename_bestA06278	319	5.52	10.22	4.25	anthranilate phosphoribosyltransferase
	rename_bestA06611	1530	21.81	50.51	5.67	hypothetical protein\Ubiquitin-conjugating enzyme E2Q-like protein
	rename_bestA06706	308	2.33	1.99	1.7	dienelactone hydrolase\hypothetical protein
	rename_bestA06937	258	0.87	1.14	0.57	hypothetical protein
	rename_bestA06958	576	18.32	42.28	11.05	pyruvate decarboxylase\hypothetical protein
	rename_bestA07343	404	0	0	0	elongation factor 1-gamma\hypothetical protein
	rename_bestA07451	381	0	0	1.13	Galactose-1-phosphate uridylyltransferase\hypothetical protein
	rename_bestA07992	264	2.62	3.12	1.13	dienelactone hydrolase\hypothetical protein
	rename_bestA08254	105	35.77	0	35.14	carboxyphosphonoenolpyruvate phosphonomutase\oxaloacetate hydrolase\2,3-dimethylmalate lyase
	rename_bestA08648	609	61.94	350.72	28.05	alcohol oxidase\choline dehydrogenase
	rename_bestA09086	201	0	0.85	0	hypothetical protein\scavenger mRNA decapping enzyme
	rename_bestA09946	653	0	0.57	0	heat shock protein\hypothetical protein\chaperone DnaK
	rename_bestA10023	552	25.59	50.79	137.14	ATP-utilizing phosphoenolpyruvate carboxykinase
	rename_bestA11047	794	4.94	26.67	10.48	peptidase S28\extracelular serine carboxypeptidase
	rename_bestA11532	617	11.34	21	12.47	heat shock protein 70\hypothetical protein
	rename_bestA11837	812	5.52	22.98	28.62	elastinolytic metallo proteinase\hypothetical protein
	rename_bestA13182	424	62.52	48.52	45.34	succinate dehydrogenase\hypothetical protein
	rename_bestA13194	424	41.58	37.17	27.49	succinate dehydrogenase\hypothetical protein
	rename_bestA13718	418	0	0	0	hypothetical protein\patatin-like phospholipase
	rename_bestA13799	302	0.58	2.84	0.57	hypothetical protein\amino acid amidase
	rename_bestA15242	203	2.33	0	4.82	carboxyphosphonoenolpyruvate phosphonomutase\oxaloacetate hydrolase\2,3-dimethylmalate lyase
	rename_bestA16248	659	0.58	0.57	0.57	peroxisomal copper amine oxidase\ethanolamine oxidase
	rename_bestA16426	277	7.85	35.19	16.43	glutathione transferase\hypothetical protein
	rename_bestA16633	268	4.36	13.34	7.65	succinic semialdehyde dehydrogenase
	rename_bestA17211	178	3.49	4.26	5.67	glutathione synthase\hypothetical protein
	rename_bestA17310	234	0	2.27	0	citrate synthase\hypothetical protein
	rename_bestA17565	695	17.16	73.21	33.72	carnitine dehydratase\hypothetical protein
	rename_bestA18401	796	1.45	3.97	1.7	heat shock protein\hypothetical protein
	rename_bestA18496	688	0	1.7	0	carbamoyl-phosphate synthase\hypothetical protein\Spermidine synthase
	rename_bestA18608	480	4.94	12.49	3.68	hypothetical protein\mRNA capping enzyme
	rename_bestA18626	555	3.49	11.92	11.05	hypothetical protein\peptidase
	rename_bestA18672	137	0	1.99	3.4	phosphatidylserine decarboxylase\hypothetical protein
	rename_bestA18978	475	0	0	0	hypothetical protein\Metallo peptidase
	rename_bestA19347	473	0	0.85	1.13	hypothetical protein\Metallo peptidase
	rename_bestA19999	324	0	1.42	0	dihydrodipicolinate synthetase
	rename_bestA21624	531	0	0	0	hypothetical protein\Metallo-dependent hydrolase
	rename_bestA21626	992	2.91	42.85	5.1	copper radical oxidase\glyoxal oxidase
	rename_bestA21855	421	0	0	0	phosphatidylserine decarboxylase\hypothetical protein
	rename_bestA22090	750	4.65	3.41	0.57	Neutral/alkaline nonlysosomal ceramidase
	rename_bestA22817	268	8.43	40.29	14.45	hypothetical protein\aquaporin\aldose 1-epimerase
	rename_bestA23429	102	0	0	0	short chain oxidoreductase\Diacetyl reductase

## Sheet: Suppl. Fig. 8
		Standard courve of 3
	time-course production of 3 by the purified VibO									Km of VibO
	Time (min)	Yield of 3 (mM)						substrate 6 (mM)	V (nmol·min-1)
		No.1	No.2	No.3	Mean value	S.D.			No.1	No.2	No.3	Mean value	S.D.
	20	50.552	48.8431	32.4195	43.9382	8.17478		0.2	0.0629504	0.0607987	0.0627497	0.0621663	0.00097049
	30	54.1736	52.333	57.4387	54.6484	2.11124		0.25	0.0711849	0.0663121	0.0665739	0.0680236	0.00223792
	40	59.5379	66.6398	57.4459	61.2079	3.93475		0.3	0.064923	0.0750309	0.0751033	0.0716857	0.0047821
	50	67.9109	71.2523	72.9946	70.7193	2.10936		0.4	0.107823	0.0940298	0.0834752	0.0951095	0.00996934
	60	78.3489	90.7378	81.3116	83.4661	5.28222		0.5	0.0989614	0.110007	0.108767	0.105912	0.00494084
	120	98.1867	96.4245	102.024	98.8783	2.33764		0.8	0.129821	0.129621	0.124801	0.128081	0.00232087
								1.5	0.13784	0.154677	0.133138	0.141885	0.00924668

## Sheet: Fig. 2c
	Fig.2c. Dependence of NADPH for production of 3 and 7. VibO was incubated with 6 (0.5 mM) and varying concentrations of NADPH at 28 ℃ for 2 hours; assays were conducted in triplicate. Prior to extraction with equal volume of ethyl acetate, 46 ng of 4-hydroxybenzophenone as an internal standard was added in each reaction mixture. The yield was estimated from peak area ratios of the product to the …
	NADPH (mM)	Relative production of 3 (%)							NADPH (mM)	Relative production of 7 (%)
		No.1	No.2	No.3	Mean value	S.D.				No.1	No.2	No.3	Mean value	S.D.
	0	0	0	0	0	0			0	0	0	0	0	0
	0.001	14.2372	12.5662	14.4742	13.7592	0.849095			0.001	0	0	0	0	0
	0.01	92.0387	77.0325	65.3308	78.134	10.9312			0.01	0	0	0	0	0
	0.05	103.179	97.1662	80.6783	93.6744	9.51187			0.05	2.6334	3.27338	1.69634	2.53437	0.647623
	0.1	86.1544	110.677	103.168	100	10.259			0.1	1.17432	4.42079	4.02873	3.20794	1.44687
	0.5	99.5491	83.3278	76.9819	86.6196	9.50251			0.5	7.32017	16.1789	10.7747	11.4246	3.64563
	1	90.4802	82.1032	79.282	83.9551	4.75552			1	20.0957	21.0429	18.6455	19.9281	0.985891
	5	25.7551	24.5931	14.4977	21.6153	5.0552			5	72.6703	57.5478	63.2758	64.4979	6.23393
	10	7.66923	8.38517	8.11558	8.05666	0.295235			10	106.378	95.9909	97.6312	100	4.55935

## Sheet: Suppl. Fig. 24
Sedimentation coeffcient (S)	c(S) (AU/S)
	VibO	BSA
0	0.01484	0.00731605
0.07538	6.43526	0.101929
0.15075	0.53855	0.000157523
0.22613	0.01648	8.46406e-08
0.30151	0.000284198	3.42467e-11
0.37688	3.47549e-06	2.62493e-14
0.45226	3.50554e-08	6.4396e-14
0.52764	3.26742e-10	4.83473e-14
0.60302	3.08522e-12	7.56878e-14
0.67839	1.00005e-13	1.36063e-14
0.75377	1.16169e-14	4.69506e-14
0.82915	5.7444e-18	2.0136e-14
0.90452	1.32667e-19	1.24094e-13
0.9799	1.32667e-19	8.34849e-14
1.05528	2.62904e-14	5.62265e-14
1.13065	1.02771e-13	3.50287e-14
1.20603	1.30659e-15	2.01026e-14
1.28141	2.06117e-14	1.20543e-13
1.35678	1.32667e-19	6.50274e-14
1.43216	1.32667e-19	3.1392e-14
1.50754	1.32667e-19	1.3475e-14
1.58291	4.33826e-14	6.5776e-14
1.65829	1.2629e-13	3.0152e-14
1.73367	1.32667e-19	1.40147e-14
1.80905	1.88176e-15	8.11707e-14
1.88442	5.60663e-15	5.56605e-14
1.9598	1.53848e-14	4.97177e-14
2.03518	2.41215e-17	6.38419e-14
2.11055	2.24811e-14	1.13061e-13
2.18593	1.32667e-19	3.10236e-14
2.26131	3.57964e-14	1.08192e-13
2.33668	1.32667e-19	5.65808e-14
2.41206	6.28091e-14	3.34055e-14
2.48744	2.99367e-16	2.69524e-14
2.56281	1.30434e-13	3.54324e-14
2.63819	3.66532e-14	4.12708e-14
2.71357	5.72347e-15	7.0263e-14
2.78894	1.76405e-17	1.35402e-14
2.86432	2.66945e-16	4.41037e-13
2.9397	1.28658e-13	2.48294e-10
3.01508	5.96932e-14	8.54511e-08
3.09045	8.46612e-13	1.47154e-05
3.16583	1.12787e-11	0.00114966
3.24121	1.40998e-10	0.0354983
3.31658	1.52658e-09	0.408421
3.39196	1.5172e-08	1.84275
3.46734	1.32194e-07	3.10668
3.54271	9.95757e-07	2.1417
3.61809	6.38671e-06	0.667184
3.69347	3.51131e-05	0.110433
3.76884	0.000162769	0.0108433
3.84422	0.000620669	0.000786702
3.9196	0.00195	4.55637e-05
3.99497	0.00506	2.48822e-06
4.07035	0.01083	1.62646e-07
4.14573	0.01939	1.31635e-08
4.22111	0.02737	1.47819e-09
4.29648	0.03265	2.5721e-10
4.37186	0.03156	6.47519e-11
4.44724	0.02557	2.78917e-11
4.52261	0.01726	1.9407e-11
4.59799	0.01014	2.16929e-11
4.67337	0.00491	3.5813e-11
4.74874	0.00214	9.17109e-11
4.82412	0.000827637	2.84845e-10
4.8995	0.000300291	1.24608e-09
4.97487	0.000101336	6.81948e-09
5.05025	3.4173e-05	3.84335e-08
5.12563	1.15848e-05	2.33309e-07
5.201	4.00925e-06	1.43614e-06
5.27638	1.45946e-06	8.90832e-06
5.35176	5.92416e-07	4.72325e-05
5.42714	2.66992e-07	0.000218606
5.50251	1.44431e-07	0.000881961
5.57789	9.35304e-08	0.0028745
5.65327	6.80645e-08	0.00833544
5.72864	6.35895e-08	0.0202839
5.80402	7.39198e-08	0.0399934
5.8794	9.97592e-08	0.0652517
5.95477	1.74275e-07	0.0935317
6.03015	3.72197e-07	0.114289
6.10553	9.14243e-07	0.122535
6.1809	2.75393e-06	0.111632
6.25628	8.96226e-06	0.100382
6.33166	3.27405e-05	0.0817637
6.40704	0.000129806	0.0646441
6.48241	0.000526176	0.048004
6.55779	0.00207	0.0337573
6.63317	0.00765	0.0245133
6.70854	0.02736	0.0179917
6.78392	0.08692	0.0133693
6.8593	0.22845	0.00995369
6.93467	0.54209	0.00743372
7.01005	1.02086	0.00606611
7.08543	1.60455	0.00504256
7.1608	1.98487	0.00440846
7.23618	1.96016	0.00395354
7.31156	1.5895	0.00364407
7.38693	1.05502	0.00349551
7.46231	0.57184	0.00331895
7.53769	0.25345	0.00338677
7.61307	0.10001	0.00351472
7.68844	0.03381	0.00370227
7.76382	0.01032	0.00398191
7.8392	0.00292	0.0042543
7.91457	0.000804333	0.00465601
7.98995	0.00021193	0.00491206
8.06533	5.63331e-05	0.00535593
8.1407	1.56966e-05	0.00588171
8.21608	4.58951e-06	0.00644716
8.29146	1.4673e-06	0.00698031
8.36683	5.13254e-07	0.00746958
8.44221	2.05288e-07	0.00791914
8.51759	9.24681e-08	0.00828484
8.59297	4.76571e-08	0.00867949
8.66834	2.92139e-08	0.0091981
8.74372	2.07233e-08	0.00932674
8.8191	1.66559e-08	0.00942624
8.89447	1.58397e-08	0.0094336
8.96985	1.72415e-08	0.00937588
9.04523	2.10216e-08	0.009218
9.1206	2.96608e-08	0.00908489
9.19598	4.62241e-08	0.00893476
9.27136	8.04938e-08	0.0086279
9.34673	1.52818e-07	0.00840154
9.42211	3.04839e-07	0.00813669
9.49749	6.57289e-07	0.00785348
9.57286	1.4581e-06	0.0086364
9.64824	3.34424e-06	0.00803137
9.72362	7.90832e-06	0.00755388
9.799	1.84691e-05	0.00714479
9.87437	4.3061e-05	0.00680269
9.94975	9.84446e-05	0.00647865
10.0251	0.000219716	0.00618613

## Sheet: Fig. 5a,b,c
	Fig. 5a							Fig. 5a							Fig.5b													Fig.5c
																Wavelength (nm)	NADPH (mM)												Time (s)	A340 nm (NADPH)		Time (s)	A450nm	A460nm
	VibO	3 accumulation (normalized)						VibO	7 accumulation (normalized)							Absorption	0	0.05	0.1	0.2	0.3	0.5	1	1.5	2	4			1	0.554		0	0.304	0.281
		No.1	No.2	No.3	Mean value	S.D.			No.1	No.2	No.3	Mean value	S.D.			300	2.604	2.618	2.684	2.648	2.668	2.622	2.675	2.68	2.676	2.666			3	0.549		1	0.3	0.276
	WT	95.5264	105.73	98.7438	100	4.25917		WT	104.531	95.4685		100	4.53143			300.5	2.566	2.566	2.654	2.621	2.657	2.609	2.658	2.668	2.648	2.653			5	0.549		3	0.296	0.272
	R97A	n. d.	n. d.	n. d.	n. d.			R97A	n. d.	n. d.	n. d.	n. d.				301	2.493	2.503	2.575	2.58	2.63	2.601	2.648	2.659	2.634	2.645			7	0.548		5	0.296	0.272
	D99A	n. d.	n. d.	n. d.	n. d.			D99A	16.0335	18.0768	14.8303	16.3135	1.34008			301.5	2.392	2.419	2.491	2.513	2.616	2.596	2.642	2.654	2.629	2.64			9	0.55		7	0.297	0.273
	D99N	n. d.	n. d.	n. d.	n. d.			D99N	12.2503	6.8597	9.96965	9.69323	2.20938			302	2.28	2.323	2.389	2.429	2.57	2.592	2.639	2.649	2.624	2.636			11	0.549		9	0.297	0.272
	F265Y	47.079	47.6525	43.6114	46.1143	1.78526		F265Y	22.6759	20.9549	23.0933	22.2413	0.925484			302.5	2.152	2.206	2.277	2.335	2.492	2.585	2.621	2.647	2.621	2.632			13	0.547		11	0.296	0.272
	I279F	n. d.	n. d.	n. d.	n. d.			I279F	n. d.	n. d.	n. d.	n. d.				303	2.015	2.083	2.163	2.232	2.383	2.562	2.605	2.635	2.62	2.63			15	0.547		13	0.296	0.272
	R281A	n. d.	n. d.	n. d.	n. d.			R281A	n. d.	n. d.	n. d.	n. d.				303.5	1.885	1.956	2.04	2.121	2.276	2.525	2.577	2.616	2.619	2.63			17	0.545		15	0.297	0.273
	R287A	n. d.	n. d.	n. d.	n. d.			R287A	n. d.	n. d.	n. d.	n. d.				304	1.762	1.837	1.917	2.018	2.173	2.498	2.554	2.614	2.622	2.629			19	0.543		17	0.297	0.272
	Y289A	n. d.	n. d.	n. d.	n. d.			Y289A	n. d.	n. d.	n. d.	n. d.				304.5	1.64	1.726	1.808	1.914	2.064	2.462	2.531	2.615	2.639	2.629			21	0.543		19	0.297	0.273
	Y289F	n. d.	n. d.	n. d.	n. d.			Y289F	n. d.	n. d.	n. d.	n. d.				305	1.527	1.619	1.709	1.818	1.956	2.401	2.49	2.6	2.63	2.628			23	0.541		21	0.296	0.273
	Y289N	n. d.	n. d.	n. d.	n. d.			Y289N	n. d.	n. d.	n. d.	n. d.				305.5	1.429	1.523	1.617	1.73	1.857	2.355	2.445	2.582	2.627	2.629			25	0.538		23	0.297	0.273
	A366L	n. d.	n. d.	n. d.	n. d.			A366L	n. d.	n. d.	n. d.	n. d.				306	1.343	1.438	1.537	1.649	1.771	2.282	2.403	2.586	2.627	2.631			27	0.536		25	0.296	0.273
	A366Q	n. d.	n. d.	n. d.	n. d.			A366Q	n. d.	n. d.	n. d.	n. d.				306.5	1.264	1.364	1.463	1.577	1.698	2.227	2.366	2.561	2.625	2.635			29	0.533		27	0.296	0.273
	V459L	61.0294	55.7814	57.9425	58.2511	2.1536		V459L	29.6827	32.4457	30.5515	30.8933	1.15359			307	1.193	1.295	1.396	1.513	1.635	2.183	2.331	2.541	2.622	2.642			31	0.531		29	0.296	0.272
																307.5	1.129	1.234	1.337	1.457	1.58	2.144	2.291	2.509	2.632	2.652			33	0.529		31	0.296	0.273
		n. d. = no detectable							n. d. = no detectable							308	1.073	1.181	1.288	1.409	1.529	2.095	2.251	2.489	2.644	2.664			35	0.526		33	0.295	0.272
																308.5	1.025	1.136	1.243	1.367	1.488	2.051	2.216	2.445	2.654	2.676			37	0.526		35	0.296	0.272
																309	0.985	1.096	1.205	1.33	1.455	2.021	2.19	2.415	2.679	2.687			39	0.525		37	0.296	0.272
																309.5	0.948	1.062	1.173	1.3	1.426	1.996	2.177	2.414	2.692	2.697			41	0.524		39	0.296	0.273
																310	0.917	1.032	1.145	1.275	1.403	1.988	2.159	2.382	2.705	2.708			42.23	0.523		41	0.297	0.274
																310.5	0.892	1.007	1.123	1.254	1.383	1.974	2.143	2.38	2.721	2.717			52.23	0.509		42.23	0.297	0.274
																311	0.869	0.986	1.104	1.235	1.369	1.96	2.125	2.387	2.737	2.723			62.23	0.498		52.23	0.29	0.267
																311.5	0.849	0.968	1.087	1.219	1.356	1.953	2.123	2.387	2.737	2.724			72.23	0.493		62.23	0.289	0.266
																312	0.832	0.951	1.071	1.206	1.347	1.958	2.121	2.399	2.732	2.72			82.23	0.488		72.23	0.292	0.269
																312.5	0.816	0.937	1.059	1.194	1.339	1.962	2.124	2.425	2.717	2.714			92.23	0.483		82.23	0.293	0.27
																313	0.802	0.925	1.048	1.185	1.332	1.967	2.125	2.435	2.708	2.707			102.23	0.47		92.23	0.295	0.272
																313.5	0.79	0.915	1.039	1.177	1.327	1.966	2.117	2.432	2.703	2.702			112.23	0.458		102.23	0.292	0.269
																314	0.779	0.907	1.031	1.173	1.323	1.971	2.123	2.447	2.698	2.697			122.23	0.452		112.23	0.29	0.267
																314.5	0.769	0.898	1.025	1.169	1.323	1.981	2.129	2.442	2.69	2.689			132.23	0.446		122.23	0.29	0.267
																315	0.76	0.892	1.019	1.168	1.32	1.987	2.138	2.441	2.68	2.675			142.23	0.438		132.23	0.29	0.268
																315.5	0.753	0.887	1.016	1.164	1.32	1.991	2.146	2.456	2.668	2.664			152.23	0.433		142.23	0.29	0.267
																316	0.747	0.883	1.015	1.164	1.32	1.99	2.161	2.45	2.66	2.653			162.23	0.427		152.23	0.29	0.267
																316.5	0.742	0.88	1.014	1.166	1.323	1.993	2.167	2.445	2.657	2.643			172.23	0.421		162.23	0.291	0.268
																317	0.737	0.877	1.013	1.166	1.325	2.001	2.179	2.46	2.648	2.631			182.23	0.416		172.23	0.29	0.268
																317.5	0.733	0.875	1.014	1.167	1.327	2.021	2.196	2.472	2.633	2.616			192.23	0.412		182.23	0.291	0.268
																318	0.729	0.873	1.015	1.168	1.331	2.031	2.208	2.48	2.617	2.6			202.23	0.407		192.23	0.291	0.268
																318.5	0.725	0.873	1.017	1.169	1.335	2.041	2.232	2.509	2.603	2.588			212.23	0.403		202.23	0.291	0.269
																319	0.723	0.872	1.019	1.173	1.342	2.061	2.246	2.51	2.584	2.58			222.23	0.397		212.23	0.292	0.268
																319.5	0.721	0.872	1.019	1.179	1.346	2.072	2.246	2.527	2.574	2.57			232.23	0.394		222.23	0.291	0.268
																320	0.72	0.872	1.022	1.182	1.351	2.09	2.256	2.523	2.564	2.559			242.23	0.389		232.23	0.292	0.268
																320.5	0.718	0.872	1.024	1.187	1.355	2.118	2.275	2.526	2.554	2.55			243.49	0.389		242.23	0.291	0.268
																321	0.717	0.872	1.027	1.192	1.363	2.15	2.282	2.525	2.545	2.541			263.49	0.383		243.49	0.291	0.269
																321.5	0.716	0.873	1.03	1.198	1.371	2.155	2.302	2.516	2.537	2.533			283.49	0.377		263.49	0.293	0.27
																322	0.716	0.874	1.032	1.203	1.381	2.168	2.308	2.52	2.529	2.524			303.49	0.371		283.49	0.294	0.27
																322.5	0.715	0.875	1.035	1.211	1.392	2.184	2.319	2.517	2.525	2.52			323.49	0.367		303.49	0.292	0.27
																323	0.714	0.878	1.04	1.215	1.4	2.196	2.335	2.507	2.533	2.52			343.49	0.363		323.49	0.293	0.271
																323.5	0.713	0.88	1.045	1.217	1.408	2.224	2.364	2.509	2.537	2.524			363.49	0.361		343.49	0.294	0.271
																324	0.713	0.882	1.048	1.223	1.417	2.252	2.35	2.513	2.533	2.528			383.49	0.359		363.49	0.295	0.272
																324.5	0.714	0.885	1.051	1.227	1.425	2.26	2.364	2.513	2.516	2.531			403.49	0.358		383.49	0.295	0.273
																325	0.714	0.888	1.056	1.231	1.433	2.244	2.357	2.517	2.519	2.534			423.49	0.358		403.49	0.297	0.274
																325.5	0.714	0.891	1.06	1.233	1.44	2.261	2.354	2.5	2.522	2.537			443.49	0.357		423.49	0.299	0.275
																326	0.715	0.894	1.065	1.239	1.447	2.276	2.379	2.501	2.522	2.537			463.49	0.355		443.49	0.299	0.276
																326.5	0.717	0.897	1.07	1.245	1.457	2.301	2.387	2.496	2.518	2.533			483.49	0.353		463.49	0.299	0.277
																327	0.719	0.9	1.073	1.252	1.466	2.321	2.401	2.501	2.507	2.523			503.49	0.353		483.49	0.301	0.277
																327.5	0.72	0.902	1.079	1.26	1.47	2.326	2.409	2.494	2.494	2.512			523.49	0.35		503.49	0.302	0.278
																328	0.722	0.906	1.084	1.267	1.477	2.304	2.44	2.484	2.489	2.501			543.49	0.349		523.49	0.3	0.277
																328.5	0.723	0.908	1.087	1.273	1.481	2.32	2.431	2.477	2.502	2.492			563.49	0.349		543.49	0.301	0.278
																329	0.726	0.911	1.091	1.281	1.487	2.345	2.46	2.474	2.493	2.483			583.49	0.348		563.49	0.302	0.278
																329.5	0.729	0.914	1.095	1.288	1.495	2.351	2.469	2.485	2.483	2.473			603.49	0.347		583.49	0.303	0.279
																330	0.731	0.917	1.099	1.295	1.503	2.326	2.454	2.479	2.476	2.465			623.49	0.35		603.49	0.303	0.28
																330.5	0.734	0.921	1.103	1.299	1.504	2.304	2.449	2.459	2.47	2.46			643.49	0.35		623.49	0.305	0.28
																331	0.737	0.925	1.108	1.305	1.511	2.307	2.448	2.457	2.469	2.458						643.49	0.305	0.281
																331.5	0.74	0.929	1.112	1.312	1.525	2.316	2.451	2.448	2.472	2.459
																332	0.741	0.933	1.117	1.317	1.532	2.341	2.452	2.45	2.475	2.462
																332.5	0.744	0.938	1.122	1.322	1.542	2.336	2.455	2.454	2.479	2.467
																333	0.747	0.944	1.127	1.33	1.553	2.341	2.464	2.445	2.484	2.471
																333.5	0.75	0.947	1.13	1.337	1.562	2.349	2.462	2.449	2.489	2.477
																334	0.753	0.951	1.135	1.343	1.565	2.386	2.474	2.452	2.494	2.481
																334.5	0.756	0.955	1.139	1.348	1.572	2.403	2.478	2.47	2.498	2.485
																335	0.758	0.959	1.142	1.353	1.579	2.409	2.477	2.474	2.502	2.489
																335.5	0.761	0.963	1.147	1.359	1.581	2.419	2.473	2.485	2.504	2.491
																336	0.766	0.967	1.153	1.363	1.585	2.414	2.462	2.487	2.505	2.492
																336.5	0.77	0.971	1.158	1.368	1.589	2.431	2.473	2.483	2.507	2.494
																337	0.773	0.974	1.163	1.372	1.591	2.407	2.476	2.501	2.509	2.496
																337.5	0.776	0.978	1.169	1.373	1.592	2.4	2.488	2.504	2.513	2.5
																338	0.78	0.98	1.173	1.375	1.596	2.4	2.494	2.505	2.517	2.504
																338.5	0.784	0.984	1.178	1.38	1.6	2.413	2.466	2.509	2.52	2.507
																339	0.788	0.987	1.182	1.386	1.6	2.421	2.47	2.512	2.524	2.511
																339.5	0.792	0.989	1.185	1.39	1.604	2.415	2.476	2.517	2.528	2.515
																340	0.796	0.992	1.187	1.394	1.607	2.422	2.493	2.521	2.532	2.52
																340.5	0.8	0.995	1.191	1.399	1.615	2.414	2.495	2.522	2.537	2.524
																341	0.805	0.999	1.196	1.401	1.614	2.429	2.486	2.515	2.541	2.529
																341.5	0.808	1.002	1.198	1.407	1.617	2.445	2.489	2.516	2.546	2.533
																342	0.812	1.007	1.201	1.408	1.621	2.451	2.493	2.524	2.546	2.539
																342.5	0.815	1.011	1.204	1.408	1.627	2.456	2.531	2.532	2.549	2.546
																343	0.818	1.015	1.208	1.408	1.627	2.444	2.544	2.531	2.558	2.555
																343.5	0.821	1.019	1.212	1.408	1.628	2.452	2.558	2.543	2.57	2.566
																344	0.824	1.021	1.214	1.409	1.63	2.46	2.57	2.551	2.582	2.578
																344.5	0.827	1.024	1.214	1.411	1.629	2.436	2.586	2.57	2.594	2.59
																345	0.831	1.027	1.215	1.413	1.635	2.428	2.602	2.592	2.605	2.601
																345.5	0.835	1.03	1.216	1.412	1.635	2.428	2.613	2.607	2.615	2.612
																346	0.838	1.031	1.219	1.416	1.63	2.426	2.618	2.615	2.629	2.62
																346.5	0.841	1.033	1.22	1.417	1.63	2.402	2.621	2.62	2.639	2.626
																347	0.845	1.034	1.221	1.415	1.628	2.416	2.626	2.631	2.642	2.629
																347.5	0.848	1.036	1.221	1.418	1.627	2.406	2.621	2.625	2.643	2.63
																348	0.851	1.04	1.223	1.421	1.626	2.386	2.611	2.625	2.643	2.63
																348.5	0.855	1.041	1.224	1.419	1.623	2.418	2.61	2.627	2.642	2.63
																349	0.858	1.044	1.226	1.416	1.618	2.429	2.612	2.63	2.641	2.631
																349.5	0.862	1.045	1.227	1.416	1.614	2.422	2.606	2.631	2.642	2.625
																350	0.866	1.048	1.229	1.413	1.613	2.422	2.609	2.626	2.643	2.626
																350.5	0.869	1.051	1.228	1.413	1.609	2.43	2.614	2.623	2.646	2.629
																351	0.873	1.054	1.228	1.416	1.608	2.432	2.616	2.614	2.65	2.634
																351.5	0.876	1.057	1.228	1.411	1.609	2.431	2.617	2.604	2.655	2.638
																352	0.879	1.058	1.227	1.408	1.608	2.447	2.607	2.604	2.66	2.643
																352.5	0.883	1.059	1.228	1.407	1.603	2.425	2.595	2.605	2.666	2.648
																353	0.886	1.06	1.227	1.407	1.598	2.404	2.592	2.595	2.673	2.652
																353.5	0.888	1.062	1.226	1.405	1.594	2.399	2.58	2.599	2.678	2.665
																354	0.891	1.063	1.224	1.402	1.589	2.386	2.529	2.596	2.684	2.671
																354.5	0.892	1.062	1.224	1.398	1.581	2.381	2.505	2.599	2.691	2.678
																355	0.895	1.063	1.221	1.394	1.573	2.349	2.487	2.619	2.698	2.685
																355.5	0.897	1.063	1.221	1.39	1.563	2.345	2.463	2.649	2.705	2.692
																356	0.899	1.063	1.218	1.384	1.554	2.315	2.448	2.63	2.714	2.702
																356.5	0.9	1.064	1.215	1.38	1.547	2.305	2.425	2.604	2.724	2.712
																357	0.902	1.064	1.215	1.374	1.54	2.301	2.403	2.592	2.733	2.72
																357.5	0.904	1.064	1.213	1.369	1.534	2.293	2.377	2.565	2.739	2.727
																358	0.906	1.063	1.211	1.365	1.529	2.282	2.376	2.557	2.743	2.731
																358.5	0.908	1.063	1.208	1.361	1.523	2.257	2.345	2.527	2.744	2.734
																359	0.91	1.063	1.207	1.352	1.517	2.246	2.31	2.506	2.747	2.737
																359.5	0.911	1.062	1.203	1.347	1.508	2.223	2.284	2.482	2.751	2.742
																360	0.913	1.061	1.2	1.342	1.499	2.203	2.267	2.463	2.745	2.746
																360.5	0.914	1.06	1.196	1.334	1.489	2.184	2.245	2.438	2.749	2.753
																361	0.914	1.058	1.19	1.329	1.48	2.166	2.222	2.413	2.756	2.761
																361.5	0.915	1.056	1.186	1.322	1.469	2.143	2.2	2.395	2.762	2.763
																362	0.915	1.054	1.181	1.316	1.459	2.128	2.187	2.366	2.76	2.765
																362.5	0.917	1.053	1.178	1.309	1.45	2.111	2.177	2.359	2.754	2.766
																363	0.917	1.051	1.173	1.304	1.439	2.093	2.17	2.331	2.75	2.744
																363.5	0.918	1.049	1.169	1.298	1.429	2.071	2.147	2.303	2.718	2.733
																364	0.918	1.047	1.165	1.291	1.419	2.05	2.118	2.273	2.701	2.718
																364.5	0.917	1.045	1.16	1.284	1.409	2.028	2.098	2.246	2.65	2.696
																365	0.918	1.041	1.155	1.275	1.397	2.005	2.064	2.222	2.604	2.671
																365.5	0.918	1.039	1.149	1.267	1.388	1.98	2.037	2.184	2.558	2.649
																366	0.919	1.036	1.145	1.257	1.375	1.94	1.993	2.146	2.524	2.63
																366.5	0.918	1.033	1.14	1.249	1.364	1.92	1.965	2.108	2.479	2.612
																367	0.918	1.029	1.135	1.241	1.354	1.896	1.937	2.078	2.454	2.613
																367.5	0.918	1.026	1.131	1.233	1.345	1.877	1.915	2.053	2.44	2.603
																368	0.917	1.023	1.125	1.224	1.335	1.858	1.895	2.028	2.433	2.591
																368.5	0.917	1.021	1.122	1.216	1.326	1.83	1.868	2.006	2.427	2.582
																369	0.917	1.02	1.117	1.209	1.315	1.798	1.852	1.975	2.413	2.575
																369.5	0.916	1.017	1.114	1.201	1.304	1.769	1.829	1.947	2.406	2.569
																370	0.917	1.016	1.108	1.193	1.293	1.751	1.812	1.922	2.377	2.564
																370.5	0.918	1.014	1.102	1.186	1.281	1.726	1.779	1.895	2.35	2.561
																371	0.918	1.012	1.097	1.179	1.272	1.695	1.744	1.865	2.309	2.559
																371.5	0.917	1.009	1.09	1.171	1.26	1.665	1.719	1.835	2.285	2.558
																372	0.918	1.005	1.084	1.165	1.249	1.64	1.695	1.808	2.239	2.558
																372.5	0.919	1.002	1.078	1.159	1.239	1.616	1.672	1.779	2.204	2.559
																373	0.918	1	1.072	1.15	1.227	1.596	1.646	1.749	2.171	2.56
																373.5	0.917	0.997	1.065	1.142	1.217	1.576	1.62	1.723	2.131	2.561
																374	0.915	0.992	1.059	1.135	1.206	1.555	1.594	1.69	2.087	2.562
																374.5	0.914	0.989	1.054	1.127	1.195	1.528	1.572	1.659	2.057	2.565
																375	0.91	0.984	1.047	1.118	1.183	1.503	1.548	1.631	2.013	2.569
																375.5	0.908	0.981	1.04	1.108	1.171	1.479	1.523	1.601	1.968	2.576
																376	0.905	0.976	1.034	1.097	1.159	1.455	1.495	1.573	1.923	2.585
																376.5	0.901	0.972	1.026	1.085	1.146	1.433	1.469	1.545	1.878	2.598
																377	0.898	0.967	1.019	1.076	1.134	1.407	1.441	1.518	1.84	2.593
																377.5	0.895	0.96	1.012	1.067	1.123	1.383	1.416	1.491	1.802	2.596
																378	0.891	0.955	1.005	1.056	1.112	1.359	1.392	1.468	1.764	2.598
																378.5	0.887	0.949	0.996	1.047	1.1	1.339	1.369	1.441	1.725	2.587
																379	0.882	0.941	0.989	1.037	1.088	1.321	1.346	1.415	1.684	2.571
																379.5	0.878	0.935	0.98	1.027	1.075	1.299	1.322	1.39	1.643	2.558
																380	0.872	0.928	0.971	1.015	1.061	1.275	1.298	1.361	1.603	2.525
																380.5	0.866	0.919	0.961	1.004	1.045	1.252	1.271	1.333	1.563	2.489
																381	0.858	0.91	0.949	0.991	1.031	1.229	1.245	1.305	1.522	2.426
																381.5	0.851	0.9	0.94	0.979	1.016	1.205	1.219	1.276	1.479	2.372
																382	0.843	0.891	0.929	0.966	1	1.179	1.193	1.248	1.437	2.317
																382.5	0.834	0.881	0.918	0.952	0.985	1.156	1.167	1.222	1.396	2.272
																383	0.826	0.872	0.906	0.938	0.97	1.131	1.142	1.197	1.36	2.198
																383.5	0.816	0.861	0.893	0.924	0.955	1.107	1.117	1.171	1.324	2.132
																384	0.807	0.851	0.881	0.911	0.94	1.084	1.093	1.145	1.29	2.069
																384.5	0.798	0.84	0.87	0.897	0.926	1.061	1.07	1.12	1.257	2.003
																385	0.789	0.83	0.858	0.885	0.912	1.039	1.048	1.095	1.222	1.943
																385.5	0.779	0.819	0.845	0.871	0.897	1.018	1.026	1.07	1.19	1.865
																386	0.77	0.807	0.832	0.858	0.882	0.997	1.004	1.047	1.161	1.796
																386.5	0.761	0.797	0.82	0.844	0.868	0.977	0.982	1.024	1.132	1.725
																387	0.751	0.787	0.809	0.832	0.854	0.957	0.961	1	1.102	1.661
																387.5	0.742	0.777	0.797	0.819	0.839	0.937	0.94	0.976	1.073	1.594
																388	0.733	0.766	0.786	0.807	0.826	0.918	0.92	0.954	1.046	1.528
																388.5	0.724	0.755	0.775	0.796	0.813	0.899	0.9	0.934	1.018	1.467
																389	0.715	0.745	0.764	0.784	0.8	0.88	0.881	0.914	0.992	1.406
																389.5	0.706	0.735	0.753	0.772	0.787	0.862	0.862	0.895	0.967	1.349
																390	0.696	0.726	0.743	0.761	0.774	0.845	0.844	0.875	0.941	1.294
																390.5	0.688	0.716	0.732	0.749	0.763	0.827	0.826	0.855	0.917	1.239
																391	0.68	0.706	0.722	0.738	0.752	0.811	0.81	0.838	0.894	1.188
																391.5	0.672	0.698	0.713	0.728	0.741	0.796	0.794	0.821	0.873	1.141
																392	0.664	0.69	0.704	0.718	0.73	0.781	0.778	0.805	0.852	1.097
																392.5	0.657	0.682	0.696	0.709	0.721	0.769	0.765	0.79	0.833	1.056
																393	0.65	0.675	0.688	0.7	0.71	0.756	0.751	0.776	0.815	1.016
																393.5	0.644	0.668	0.681	0.692	0.702	0.744	0.739	0.762	0.798	0.979
																394	0.638	0.662	0.674	0.685	0.693	0.733	0.727	0.749	0.782	0.944
																394.5	0.633	0.656	0.668	0.678	0.685	0.722	0.715	0.738	0.767	0.911
																395	0.628	0.65	0.662	0.672	0.678	0.713	0.706	0.726	0.752	0.879
																395.5	0.623	0.645	0.657	0.666	0.671	0.703	0.696	0.716	0.738	0.849
																396	0.619	0.641	0.651	0.66	0.665	0.695	0.687	0.706	0.725	0.821
																396.5	0.615	0.637	0.646	0.655	0.659	0.686	0.679	0.697	0.713	0.793
																397	0.612	0.633	0.642	0.65	0.654	0.679	0.671	0.688	0.701	0.767
																397.5	0.609	0.629	0.638	0.645	0.65	0.672	0.663	0.679	0.69	0.742
																398	0.607	0.626	0.634	0.641	0.645	0.665	0.656	0.671	0.679	0.718
																398.5	0.605	0.623	0.631	0.638	0.642	0.659	0.649	0.663	0.669	0.695
																399	0.603	0.621	0.628	0.635	0.639	0.654	0.643	0.656	0.659	0.674
																399.5	0.601	0.619	0.626	0.633	0.636	0.648	0.638	0.65	0.651	0.654
																400	0.601	0.618	0.624	0.631	0.633	0.644	0.633	0.644	0.643	0.635
																400.5	0.6	0.617	0.623	0.629	0.631	0.64	0.628	0.639	0.636	0.618
																401	0.6	0.616	0.622	0.629	0.629	0.637	0.625	0.635	0.63	0.601
																401.5	0.6	0.616	0.622	0.628	0.628	0.634	0.622	0.631	0.623	0.586
																402	0.6	0.617	0.622	0.628	0.627	0.632	0.62	0.627	0.618	0.571
																402.5	0.601	0.618	0.623	0.628	0.627	0.63	0.618	0.624	0.613	0.558
																403	0.602	0.619	0.624	0.628	0.627	0.628	0.615	0.622	0.608	0.545
																403.5	0.604	0.62	0.624	0.629	0.628	0.627	0.614	0.62	0.604	0.534
																404	0.605	0.622	0.626	0.629	0.628	0.627	0.613	0.618	0.6	0.523
																404.5	0.607	0.624	0.627	0.631	0.629	0.627	0.613	0.617	0.597	0.513
																405	0.609	0.626	0.629	0.632	0.631	0.627	0.613	0.616	0.594	0.504
																405.5	0.612	0.628	0.631	0.634	0.632	0.628	0.613	0.615	0.592	0.496
																406	0.614	0.63	0.633	0.636	0.634	0.629	0.613	0.615	0.591	0.489
																406.5	0.617	0.633	0.635	0.638	0.636	0.63	0.614	0.615	0.589	0.482
																407	0.62	0.636	0.638	0.641	0.638	0.631	0.615	0.616	0.588	0.476
																407.5	0.624	0.639	0.642	0.644	0.641	0.633	0.616	0.617	0.588	0.469
																408	0.628	0.642	0.645	0.647	0.644	0.636	0.618	0.618	0.588	0.463
																408.5	0.632	0.646	0.649	0.65	0.647	0.639	0.62	0.62	0.587	0.458
																409	0.636	0.65	0.653	0.655	0.651	0.642	0.623	0.622	0.587	0.453
																409.5	0.64	0.654	0.657	0.659	0.655	0.645	0.625	0.623	0.588	0.448
																410	0.645	0.658	0.661	0.662	0.659	0.648	0.628	0.625	0.589	0.444
																410.5	0.65	0.663	0.666	0.667	0.663	0.652	0.631	0.628	0.589	0.44
																411	0.655	0.668	0.67	0.672	0.667	0.655	0.634	0.63	0.59	0.436
																411.5	0.66	0.673	0.675	0.676	0.671	0.659	0.637	0.632	0.591	0.433
																412	0.664	0.678	0.679	0.681	0.675	0.663	0.641	0.635	0.592	0.43
																412.5	0.67	0.683	0.684	0.686	0.68	0.667	0.644	0.638	0.594	0.427
																413	0.675	0.689	0.689	0.691	0.685	0.671	0.648	0.641	0.596	0.425
																413.5	0.681	0.694	0.694	0.696	0.69	0.675	0.653	0.645	0.598	0.423
																414	0.686	0.7	0.7	0.702	0.695	0.68	0.657	0.648	0.6	0.421
																414.5	0.692	0.705	0.705	0.707	0.7	0.685	0.661	0.651	0.602	0.419
																415	0.698	0.71	0.711	0.712	0.705	0.689	0.666	0.655	0.604	0.418
																415.5	0.703	0.715	0.716	0.717	0.71	0.694	0.671	0.658	0.606	0.416
																416	0.709	0.721	0.722	0.722	0.716	0.699	0.675	0.662	0.608	0.414
																416.5	0.714	0.726	0.727	0.727	0.721	0.704	0.679	0.666	0.611	0.412
																417	0.719	0.731	0.732	0.732	0.726	0.708	0.683	0.669	0.613	0.411
																417.5	0.725	0.736	0.737	0.736	0.73	0.713	0.687	0.673	0.615	0.409
																418	0.73	0.741	0.742	0.741	0.735	0.717	0.691	0.676	0.617	0.408
																418.5	0.735	0.746	0.746	0.746	0.74	0.721	0.695	0.68	0.62	0.407
																419	0.739	0.751	0.751	0.751	0.744	0.725	0.699	0.684	0.622	0.406
																419.5	0.744	0.756	0.756	0.755	0.749	0.73	0.702	0.687	0.624	0.405
																420	0.748	0.76	0.76	0.759	0.753	0.734	0.706	0.69	0.626	0.404
																420.5	0.753	0.765	0.764	0.764	0.757	0.738	0.709	0.693	0.628	0.404
																421	0.757	0.769	0.768	0.768	0.761	0.741	0.713	0.695	0.63	0.403
																421.5	0.761	0.774	0.772	0.771	0.765	0.744	0.717	0.698	0.632	0.403
																422	0.765	0.778	0.776	0.775	0.769	0.748	0.72	0.7	0.633	0.402
																422.5	0.769	0.781	0.78	0.779	0.772	0.752	0.723	0.703	0.635	0.402
																423	0.772	0.785	0.783	0.782	0.775	0.755	0.726	0.706	0.637	0.401
																423.5	0.776	0.789	0.787	0.786	0.779	0.758	0.729	0.708	0.639	0.401
																424	0.78	0.792	0.79	0.789	0.782	0.761	0.732	0.711	0.64	0.4
																424.5	0.783	0.795	0.794	0.792	0.785	0.764	0.735	0.714	0.642	0.4
																425	0.786	0.798	0.797	0.795	0.788	0.766	0.737	0.716	0.643	0.399
																425.5	0.788	0.8	0.8	0.798	0.791	0.77	0.74	0.719	0.645	0.399
																426	0.791	0.803	0.803	0.801	0.794	0.772	0.743	0.721	0.646	0.398
																426.5	0.794	0.806	0.806	0.803	0.797	0.774	0.745	0.724	0.648	0.397
																427	0.797	0.808	0.808	0.806	0.8	0.776	0.748	0.726	0.649	0.396
																427.5	0.8	0.811	0.811	0.809	0.803	0.779	0.751	0.728	0.65	0.395
																428	0.802	0.813	0.814	0.811	0.805	0.782	0.753	0.73	0.651	0.394
																428.5	0.805	0.816	0.817	0.814	0.808	0.784	0.755	0.732	0.653	0.393
																429	0.808	0.82	0.819	0.817	0.811	0.787	0.758	0.734	0.654	0.392
																429.5	0.812	0.823	0.822	0.82	0.814	0.79	0.761	0.736	0.655	0.391
																430	0.815	0.827	0.826	0.823	0.817	0.793	0.764	0.738	0.657	0.39
																430.5	0.818	0.83	0.828	0.826	0.82	0.797	0.767	0.74	0.658	0.389
																431	0.821	0.833	0.832	0.83	0.823	0.8	0.769	0.742	0.66	0.388
																431.5	0.824	0.837	0.835	0.833	0.826	0.803	0.772	0.745	0.661	0.386
																432	0.828	0.841	0.839	0.836	0.83	0.807	0.775	0.748	0.663	0.385
																432.5	0.831	0.844	0.843	0.84	0.833	0.81	0.778	0.75	0.664	0.384
																433	0.835	0.848	0.846	0.844	0.837	0.814	0.781	0.753	0.666	0.382
																433.5	0.839	0.852	0.85	0.847	0.841	0.818	0.784	0.755	0.668	0.381
																434	0.844	0.856	0.854	0.851	0.845	0.821	0.787	0.759	0.67	0.379
																434.5	0.848	0.86	0.858	0.856	0.849	0.824	0.79	0.762	0.671	0.378
																435	0.852	0.864	0.862	0.859	0.853	0.828	0.794	0.764	0.673	0.376
																435.5	0.856	0.868	0.866	0.864	0.857	0.832	0.797	0.767	0.675	0.375
																436	0.86	0.872	0.871	0.868	0.861	0.836	0.801	0.77	0.676	0.373
																436.5	0.865	0.877	0.875	0.872	0.866	0.84	0.806	0.773	0.679	0.372
																437	0.87	0.882	0.879	0.877	0.87	0.844	0.81	0.777	0.681	0.37
																437.5	0.875	0.886	0.884	0.881	0.874	0.848	0.814	0.78	0.683	0.369
																438	0.879	0.891	0.889	0.886	0.878	0.853	0.818	0.783	0.685	0.368
																438.5	0.884	0.897	0.894	0.891	0.883	0.857	0.822	0.786	0.687	0.366
																439	0.889	0.901	0.899	0.896	0.887	0.862	0.826	0.79	0.69	0.365
																439.5	0.895	0.906	0.904	0.9	0.892	0.866	0.83	0.793	0.692	0.364
																440	0.901	0.911	0.909	0.905	0.896	0.871	0.834	0.797	0.695	0.363
																440.5	0.906	0.915	0.914	0.909	0.901	0.875	0.837	0.801	0.697	0.362
																441	0.911	0.92	0.918	0.914	0.906	0.879	0.841	0.804	0.699	0.361
																441.5	0.915	0.925	0.922	0.919	0.91	0.882	0.845	0.807	0.701	0.359
																442	0.92	0.929	0.926	0.922	0.914	0.887	0.849	0.811	0.703	0.358
																442.5	0.924	0.932	0.929	0.926	0.918	0.891	0.852	0.814	0.705	0.358
																443	0.929	0.936	0.933	0.93	0.922	0.894	0.856	0.817	0.707	0.356
																443.5	0.932	0.94	0.937	0.934	0.925	0.897	0.859	0.82	0.709	0.355
																444	0.936	0.944	0.941	0.937	0.929	0.9	0.863	0.823	0.711	0.354
																444.5	0.939	0.948	0.944	0.941	0.932	0.903	0.866	0.825	0.712	0.353
																445	0.942	0.951	0.947	0.944	0.934	0.906	0.869	0.828	0.714	0.352
																445.5	0.945	0.954	0.95	0.947	0.937	0.91	0.872	0.829	0.715	0.351
																446	0.948	0.956	0.953	0.949	0.94	0.912	0.874	0.831	0.716	0.35
																446.5	0.95	0.959	0.955	0.951	0.942	0.914	0.876	0.833	0.717	0.349
																447	0.952	0.961	0.957	0.953	0.944	0.916	0.878	0.834	0.718	0.348
																447.5	0.954	0.963	0.959	0.954	0.945	0.917	0.879	0.836	0.718	0.346
																448	0.955	0.964	0.96	0.955	0.946	0.918	0.88	0.836	0.719	0.345
																448.5	0.956	0.965	0.961	0.956	0.947	0.92	0.881	0.837	0.719	0.344
																449	0.956	0.965	0.962	0.957	0.948	0.92	0.88	0.837	0.719	0.343
																449.5	0.956	0.965	0.962	0.957	0.948	0.92	0.88	0.837	0.718	0.342
																450	0.955	0.965	0.962	0.956	0.948	0.919	0.88	0.837	0.718	0.341
																450.5	0.954	0.965	0.962	0.956	0.948	0.919	0.879	0.836	0.717	0.339
																451	0.953	0.964	0.96	0.955	0.947	0.918	0.878	0.835	0.716	0.338
																451.5	0.951	0.962	0.959	0.954	0.945	0.917	0.876	0.833	0.715	0.336
																452	0.95	0.96	0.957	0.953	0.943	0.915	0.874	0.831	0.714	0.335
																452.5	0.948	0.958	0.955	0.951	0.941	0.913	0.872	0.829	0.712	0.333
																453	0.945	0.955	0.952	0.948	0.938	0.911	0.869	0.827	0.709	0.332
																453.5	0.942	0.952	0.949	0.946	0.935	0.908	0.867	0.824	0.707	0.33
																454	0.939	0.949	0.946	0.942	0.933	0.905	0.864	0.822	0.704	0.329
																454.5	0.937	0.945	0.943	0.939	0.929	0.902	0.861	0.819	0.702	0.327
																455	0.933	0.941	0.939	0.936	0.926	0.898	0.858	0.816	0.699	0.326
																455.5	0.929	0.937	0.935	0.931	0.923	0.894	0.855	0.813	0.696	0.325
																456	0.925	0.933	0.931	0.927	0.919	0.891	0.851	0.809	0.693	0.323
																456.5	0.921	0.929	0.926	0.922	0.915	0.887	0.847	0.806	0.689	0.321
																457	0.916	0.925	0.922	0.918	0.911	0.882	0.843	0.802	0.686	0.319
																457.5	0.911	0.92	0.917	0.913	0.906	0.877	0.838	0.798	0.683	0.317
																458	0.907	0.915	0.912	0.908	0.901	0.872	0.833	0.794	0.679	0.315
																458.5	0.902	0.91	0.907	0.903	0.896	0.868	0.829	0.789	0.675	0.313
																459	0.897	0.906	0.903	0.898	0.892	0.863	0.824	0.784	0.671	0.312
																459.5	0.892	0.901	0.898	0.895	0.887	0.86	0.82	0.78	0.668	0.31
																460	0.888	0.897	0.894	0.891	0.882	0.855	0.816	0.776	0.665	0.308
																460.5	0.884	0.892	0.89	0.888	0.879	0.852	0.812	0.773	0.662	0.306
																461	0.88	0.889	0.886	0.884	0.875	0.848	0.809	0.769	0.659	0.305
																461.5	0.876	0.885	0.882	0.88	0.871	0.845	0.806	0.765	0.656	0.303
																462	0.872	0.881	0.879	0.877	0.867	0.842	0.803	0.762	0.653	0.301
																462.5	0.869	0.878	0.875	0.874	0.863	0.838	0.8	0.759	0.651	0.3
																463	0.865	0.874	0.872	0.87	0.86	0.834	0.797	0.756	0.649	0.298
																463.5	0.862	0.871	0.869	0.866	0.857	0.83	0.794	0.753	0.646	0.296
																464	0.858	0.867	0.865	0.862	0.854	0.827	0.791	0.75	0.643	0.294
																464.5	0.855	0.863	0.862	0.858	0.85	0.823	0.788	0.747	0.641	0.293
																465	0.851	0.86	0.859	0.855	0.847	0.82	0.785	0.744	0.638	0.291
																465.5	0.848	0.857	0.856	0.852	0.844	0.817	0.782	0.741	0.635	0.289
																466	0.845	0.854	0.853	0.849	0.841	0.814	0.779	0.739	0.633	0.287
																466.5	0.843	0.851	0.85	0.846	0.838	0.811	0.776	0.736	0.63	0.286
																467	0.84	0.848	0.847	0.843	0.835	0.809	0.773	0.733	0.627	0.284
																467.5	0.837	0.846	0.844	0.84	0.832	0.806	0.77	0.731	0.625	0.282
																468	0.835	0.844	0.841	0.838	0.829	0.804	0.768	0.729	0.623	0.281
																468.5	0.833	0.841	0.839	0.836	0.826	0.802	0.766	0.727	0.62	0.279
																469	0.83	0.839	0.837	0.833	0.824	0.8	0.764	0.725	0.618	0.277
																469.5	0.828	0.837	0.835	0.831	0.821	0.798	0.761	0.723	0.617	0.276
																470	0.826	0.835	0.832	0.829	0.82	0.795	0.759	0.721	0.615	0.274
																470.5	0.824	0.833	0.83	0.826	0.818	0.793	0.757	0.718	0.612	0.273
																471	0.821	0.83	0.828	0.824	0.815	0.791	0.755	0.716	0.61	0.271
																471.5	0.818	0.828	0.826	0.822	0.813	0.789	0.752	0.714	0.608	0.269
																472	0.815	0.826	0.823	0.82	0.811	0.785	0.75	0.711	0.606	0.268
																472.5	0.812	0.823	0.82	0.817	0.808	0.783	0.747	0.709	0.603	0.266
																473	0.808	0.819	0.816	0.814	0.805	0.78	0.744	0.706	0.601	0.264
																473.5	0.805	0.816	0.813	0.811	0.802	0.776	0.741	0.703	0.598	0.263
																474	0.802	0.812	0.81	0.807	0.798	0.773	0.737	0.699	0.596	0.261
																474.5	0.798	0.808	0.805	0.803	0.794	0.769	0.733	0.696	0.593	0.26
																475	0.793	0.804	0.801	0.799	0.791	0.766	0.73	0.692	0.59	0.259
																475.5	0.789	0.799	0.797	0.795	0.786	0.761	0.725	0.688	0.586	0.257
																476	0.784	0.794	0.792	0.79	0.781	0.757	0.721	0.684	0.583	0.255
																476.5	0.778	0.789	0.787	0.784	0.775	0.751	0.716	0.679	0.579	0.253
																477	0.773	0.783	0.782	0.778	0.77	0.746	0.711	0.674	0.576	0.252
																477.5	0.767	0.777	0.776	0.772	0.764	0.741	0.705	0.669	0.571	0.25
																478	0.76	0.771	0.77	0.766	0.758	0.734	0.699	0.664	0.567	0.248
																478.5	0.753	0.764	0.763	0.759	0.751	0.728	0.693	0.658	0.562	0.246
																479	0.746	0.756	0.755	0.752	0.743	0.721	0.686	0.652	0.557	0.244
																479.5	0.738	0.748	0.747	0.744	0.735	0.713	0.678	0.645	0.552	0.242
																480	0.729	0.739	0.739	0.736	0.727	0.705	0.671	0.638	0.546	0.24
																480.5	0.72	0.73	0.729	0.727	0.718	0.696	0.662	0.63	0.539	0.238
																481	0.709	0.719	0.719	0.717	0.708	0.686	0.653	0.622	0.532	0.236
																481.5	0.698	0.708	0.708	0.706	0.698	0.676	0.643	0.613	0.525	0.234
																482	0.686	0.696	0.696	0.694	0.686	0.664	0.632	0.603	0.516	0.231
																482.5	0.674	0.684	0.684	0.682	0.675	0.653	0.621	0.593	0.508	0.229
																483	0.663	0.673	0.674	0.672	0.665	0.643	0.611	0.584	0.501	0.227
																483.5	0.654	0.664	0.664	0.662	0.655	0.634	0.603	0.576	0.495	0.225
																484	0.645	0.655	0.655	0.653	0.646	0.625	0.594	0.568	0.488	0.223
																484.5	0.635	0.646	0.646	0.644	0.637	0.617	0.586	0.56	0.482	0.221
																485	0.626	0.637	0.637	0.635	0.628	0.608	0.578	0.553	0.476	0.22
																485.5	0.616	0.627	0.627	0.626	0.619	0.598	0.569	0.544	0.47	0.218
																486	0.606	0.617	0.617	0.615	0.609	0.588	0.559	0.535	0.463	0.216
																486.5	0.594	0.606	0.606	0.605	0.598	0.577	0.55	0.527	0.456	0.214
																487	0.582	0.595	0.595	0.594	0.587	0.567	0.54	0.517	0.448	0.213
																487.5	0.57	0.583	0.583	0.582	0.576	0.555	0.529	0.507	0.44	0.21
																488	0.558	0.571	0.571	0.57	0.564	0.544	0.518	0.497	0.433	0.208
																488.5	0.546	0.559	0.559	0.558	0.552	0.533	0.507	0.487	0.425	0.206
																489	0.533	0.546	0.546	0.545	0.54	0.521	0.496	0.477	0.416	0.204
																489.5	0.519	0.532	0.533	0.532	0.526	0.508	0.483	0.465	0.407	0.201
																490	0.504	0.518	0.519	0.518	0.513	0.495	0.471	0.454	0.398	0.198
																490.5	0.49	0.504	0.505	0.503	0.499	0.481	0.457	0.442	0.388	0.196
																491	0.476	0.49	0.491	0.49	0.485	0.468	0.445	0.43	0.379	0.193
																491.5	0.463	0.476	0.478	0.477	0.473	0.456	0.433	0.419	0.37	0.191
																492	0.45	0.463	0.465	0.464	0.46	0.444	0.421	0.409	0.362	0.188
																492.5	0.438	0.451	0.453	0.452	0.448	0.433	0.41	0.398	0.353	0.186
																493	0.426	0.439	0.441	0.441	0.437	0.422	0.399	0.389	0.345	0.184
																493.5	0.414	0.427	0.429	0.429	0.426	0.411	0.389	0.379	0.338	0.182
																494	0.402	0.415	0.418	0.418	0.414	0.401	0.379	0.369	0.33	0.18
																494.5	0.39	0.403	0.406	0.407	0.403	0.389	0.368	0.359	0.322	0.177
																495	0.378	0.391	0.394	0.395	0.391	0.378	0.357	0.349	0.314	0.175
																495.5	0.366	0.378	0.382	0.383	0.379	0.366	0.346	0.339	0.305	0.172
																496	0.353	0.366	0.37	0.371	0.367	0.355	0.335	0.329	0.297	0.17
																496.5	0.341	0.354	0.358	0.359	0.356	0.343	0.324	0.318	0.289	0.168
																497	0.329	0.342	0.346	0.348	0.345	0.332	0.314	0.308	0.281	0.165
																497.5	0.318	0.331	0.336	0.337	0.334	0.322	0.304	0.299	0.274	0.163
																498	0.307	0.32	0.325	0.326	0.323	0.312	0.294	0.29	0.266	0.161
																498.5	0.297	0.31	0.315	0.317	0.313	0.303	0.285	0.282	0.259	0.159
																499	0.287	0.301	0.305	0.307	0.304	0.294	0.277	0.274	0.253	0.157
																499.5	0.278	0.292	0.297	0.298	0.295	0.286	0.268	0.266	0.247	0.155
																500	0.27	0.283	0.288	0.29	0.287	0.278	0.261	0.259	0.241	0.153
																500.5	0.261	0.275	0.28	0.282	0.279	0.27	0.253	0.252	0.235	0.151
																501	0.253	0.267	0.272	0.274	0.271	0.262	0.246	0.246	0.23	0.15
																501.5	0.246	0.259	0.264	0.266	0.264	0.255	0.239	0.239	0.225	0.148
																502	0.238	0.252	0.257	0.259	0.257	0.248	0.232	0.232	0.22	0.146
																502.5	0.231	0.245	0.25	0.252	0.25	0.241	0.225	0.226	0.215	0.145
																503	0.225	0.238	0.243	0.245	0.243	0.234	0.218	0.22	0.21	0.143
																503.5	0.218	0.232	0.236	0.239	0.237	0.228	0.213	0.215	0.206	0.141
																504	0.212	0.225	0.23	0.233	0.231	0.222	0.207	0.21	0.201	0.14
																504.5	0.206	0.22	0.224	0.227	0.225	0.216	0.201	0.205	0.197	0.139
																505	0.201	0.215	0.219	0.222	0.22	0.211	0.196	0.2	0.193	0.137
																505.5	0.195	0.21	0.214	0.217	0.215	0.206	0.192	0.196	0.189	0.136
																506	0.19	0.205	0.209	0.212	0.21	0.202	0.187	0.191	0.186	0.134
																506.5	0.186	0.2	0.205	0.207	0.205	0.198	0.183	0.188	0.182	0.133
																507	0.181	0.196	0.2	0.203	0.201	0.194	0.179	0.184	0.179	0.131
																507.5	0.177	0.192	0.197	0.199	0.197	0.19	0.176	0.18	0.176	0.13
																508	0.174	0.189	0.193	0.196	0.194	0.186	0.172	0.177	0.173	0.129
																508.5	0.17	0.185	0.19	0.192	0.19	0.182	0.169	0.173	0.17	0.128
																509	0.166	0.181	0.187	0.189	0.187	0.179	0.166	0.17	0.167	0.126
																509.5	0.163	0.178	0.183	0.186	0.184	0.176	0.163	0.167	0.165	0.125
																510	0.161	0.175	0.18	0.183	0.181	0.173	0.16	0.165	0.163	0.124
																510.5	0.158	0.173	0.177	0.18	0.178	0.17	0.157	0.162	0.161	0.123
																511	0.156	0.17	0.175	0.178	0.176	0.167	0.154	0.16	0.159	0.122
																511.5	0.154	0.168	0.173	0.176	0.173	0.165	0.152	0.158	0.157	0.121
																512	0.151	0.166	0.17	0.173	0.171	0.163	0.15	0.156	0.156	0.121
																512.5	0.149	0.164	0.168	0.171	0.169	0.161	0.148	0.154	0.154	0.12
																513	0.147	0.162	0.166	0.169	0.167	0.159	0.146	0.152	0.153	0.119
																513.5	0.145	0.161	0.164	0.167	0.165	0.157	0.144	0.15	0.151	0.118
																514	0.144	0.159	0.163	0.166	0.164	0.156	0.142	0.149	0.15	0.118
																514.5	0.142	0.157	0.161	0.164	0.162	0.154	0.141	0.148	0.148	0.117
																515	0.14	0.156	0.159	0.162	0.161	0.152	0.139	0.146	0.147	0.116
																515.5	0.139	0.154	0.158	0.161	0.159	0.151	0.138	0.145	0.147	0.115
																516	0.137	0.152	0.156	0.159	0.158	0.15	0.136	0.144	0.145	0.114
																516.5	0.136	0.151	0.155	0.158	0.157	0.148	0.135	0.142	0.145	0.114
																517	0.135	0.15	0.154	0.157	0.155	0.147	0.134	0.141	0.144	0.113
																517.5	0.134	0.149	0.152	0.155	0.154	0.146	0.133	0.14	0.143	0.112
																518	0.133	0.148	0.152	0.154	0.154	0.145	0.132	0.139	0.142	0.111
																518.5	0.132	0.147	0.151	0.153	0.152	0.145	0.131	0.138	0.141	0.111
																519	0.13	0.146	0.15	0.152	0.152	0.144	0.13	0.137	0.14	0.11
																519.5	0.129	0.145	0.149	0.152	0.151	0.143	0.129	0.136	0.139	0.11
																520	0.129	0.145	0.148	0.151	0.15	0.142	0.129	0.135	0.138	0.109
																520.5	0.128	0.144	0.148	0.15	0.15	0.142	0.128	0.134	0.137	0.109
																521	0.127	0.144	0.147	0.149	0.149	0.141	0.128	0.134	0.137	0.108
																521.5	0.126	0.143	0.147	0.149	0.148	0.141	0.127	0.133	0.136	0.108
																522	0.126	0.142	0.145	0.148	0.148	0.14	0.126	0.133	0.136	0.108
																522.5	0.125	0.141	0.145	0.148	0.147	0.139	0.126	0.132	0.135	0.108
																523	0.124	0.141	0.145	0.147	0.146	0.139	0.125	0.131	0.134	0.107
																523.5	0.124	0.14	0.144	0.146	0.146	0.138	0.124	0.131	0.134	0.107
																524	0.123	0.139	0.143	0.146	0.145	0.138	0.124	0.13	0.133	0.107
																524.5	0.123	0.139	0.142	0.146	0.144	0.138	0.123	0.129	0.133	0.106
																525	0.122	0.138	0.142	0.145	0.144	0.137	0.123	0.129	0.132	0.106
																525.5	0.122	0.138	0.141	0.144	0.143	0.136	0.122	0.128	0.131	0.105
																526	0.121	0.137	0.141	0.144	0.142	0.135	0.122	0.128	0.13	0.105
																526.5	0.121	0.137	0.14	0.143	0.142	0.135	0.121	0.127	0.13	0.104
																527	0.121	0.136	0.14	0.142	0.141	0.134	0.12	0.127	0.129	0.104
																527.5	0.121	0.136	0.139	0.142	0.141	0.134	0.12	0.126	0.129	0.103
																528	0.12	0.135	0.139	0.142	0.14	0.133	0.119	0.126	0.128	0.103
																528.5	0.12	0.135	0.139	0.141	0.14	0.132	0.119	0.125	0.128	0.103
																529	0.12	0.135	0.139	0.141	0.14	0.132	0.119	0.125	0.128	0.103
																529.5	0.119	0.135	0.138	0.141	0.139	0.132	0.118	0.125	0.128	0.102
																530	0.119	0.134	0.138	0.141	0.139	0.132	0.118	0.124	0.128	0.102
																530.5	0.119	0.134	0.138	0.14	0.139	0.131	0.118	0.124	0.127	0.102
																531	0.118	0.134	0.138	0.14	0.138	0.131	0.117	0.124	0.127	0.101
																531.5	0.118	0.133	0.137	0.139	0.138	0.131	0.117	0.124	0.127	0.101
																532	0.117	0.133	0.137	0.139	0.138	0.131	0.117	0.123	0.126	0.101
																532.5	0.117	0.133	0.137	0.139	0.137	0.131	0.116	0.123	0.126	0.101
																533	0.117	0.132	0.136	0.139	0.137	0.13	0.116	0.123	0.125	0.101
																533.5	0.116	0.132	0.136	0.138	0.137	0.13	0.116	0.123	0.125	0.1
																534	0.116	0.132	0.136	0.138	0.136	0.129	0.115	0.122	0.124	0.1
																534.5	0.116	0.132	0.136	0.138	0.136	0.129	0.115	0.122	0.124	0.1
																535	0.116	0.132	0.135	0.138	0.136	0.129	0.114	0.122	0.123	0.099
																535.5	0.115	0.132	0.135	0.137	0.136	0.129	0.114	0.121	0.123	0.099
																536	0.115	0.131	0.135	0.137	0.136	0.129	0.114	0.121	0.123	0.098
																536.5	0.115	0.131	0.134	0.137	0.135	0.128	0.114	0.121	0.122	0.098
																537	0.115	0.131	0.134	0.136	0.135	0.128	0.113	0.121	0.122	0.098
																537.5	0.114	0.13	0.133	0.136	0.135	0.128	0.113	0.12	0.122	0.098
																538	0.114	0.13	0.133	0.136	0.135	0.128	0.113	0.12	0.122	0.097
																538.5	0.114	0.13	0.133	0.136	0.135	0.127	0.113	0.12	0.121	0.097
																539	0.114	0.129	0.133	0.136	0.134	0.127	0.112	0.119	0.121	0.097
																539.5	0.114	0.129	0.133	0.136	0.134	0.126	0.112	0.119	0.121	0.097
																540	0.113	0.129	0.133	0.135	0.134	0.126	0.112	0.118	0.12	0.097
																540.5	0.113	0.129	0.133	0.135	0.133	0.125	0.111	0.118	0.12	0.097
																541	0.113	0.128	0.132	0.134	0.133	0.125	0.111	0.118	0.12	0.096
																541.5	0.113	0.128	0.132	0.134	0.133	0.125	0.11	0.117	0.12	0.096
																542	0.113	0.128	0.131	0.134	0.133	0.125	0.11	0.117	0.119	0.096
																542.5	0.112	0.127	0.131	0.133	0.132	0.125	0.11	0.117	0.119	0.095
																543	0.112	0.127	0.131	0.133	0.132	0.125	0.11	0.117	0.119	0.095
																543.5	0.111	0.127	0.131	0.133	0.132	0.125	0.109	0.117	0.119	0.095
																544	0.111	0.126	0.13	0.132	0.131	0.124	0.109	0.116	0.119	0.095
																544.5	0.111	0.126	0.13	0.132	0.131	0.124	0.109	0.116	0.119	0.094
																545	0.11	0.126	0.13	0.132	0.131	0.124	0.109	0.116	0.118	0.094
																545.5	0.11	0.126	0.129	0.132	0.131	0.123	0.108	0.115	0.118	0.094
																546	0.109	0.125	0.129	0.132	0.131	0.123	0.109	0.115	0.117	0.094
																546.5	0.109	0.125	0.129	0.132	0.13	0.122	0.108	0.115	0.117	0.094
																547	0.109	0.125	0.128	0.131	0.13	0.122	0.108	0.114	0.117	0.094
																547.5	0.109	0.124	0.128	0.131	0.13	0.122	0.108	0.114	0.116	0.093
																548	0.109	0.124	0.128	0.131	0.13	0.122	0.108	0.114	0.116	0.093
																548.5	0.108	0.124	0.128	0.131	0.13	0.122	0.108	0.114	0.116	0.093
																549	0.108	0.123	0.128	0.131	0.13	0.122	0.107	0.113	0.115	0.092
																549.5	0.108	0.123	0.127	0.131	0.129	0.122	0.108	0.113	0.116	0.092
																550	0.107	0.122	0.127	0.131	0.129	0.122	0.107	0.113	0.115	0.092
																550.5	0.107	0.122	0.127	0.13	0.128	0.121	0.107	0.113	0.115	0.091
																551	0.106	0.122	0.127	0.13	0.128	0.121	0.107	0.113	0.115	0.091
																551.5	0.106	0.122	0.126	0.13	0.128	0.121	0.107	0.113	0.114	0.091
																552	0.106	0.122	0.126	0.129	0.127	0.121	0.107	0.113	0.114	0.09
																552.5	0.105	0.121	0.125	0.129	0.127	0.121	0.106	0.112	0.114	0.09
																553	0.105	0.121	0.125	0.129	0.126	0.121	0.106	0.112	0.114	0.09
																553.5	0.105	0.121	0.125	0.129	0.126	0.121	0.106	0.111	0.113	0.09
																554	0.106	0.121	0.125	0.128	0.126	0.121	0.105	0.111	0.113	0.09
																554.5	0.106	0.121	0.124	0.128	0.126	0.121	0.105	0.111	0.113	0.09
																555	0.106	0.12	0.124	0.127	0.126	0.12	0.105	0.111	0.112	0.09
																555.5	0.106	0.12	0.124	0.127	0.126	0.12	0.105	0.11	0.112	0.09
																556	0.105	0.12	0.124	0.127	0.125	0.12	0.105	0.11	0.112	0.09
																556.5	0.105	0.12	0.124	0.127	0.125	0.119	0.104	0.11	0.112	0.09
																557	0.105	0.12	0.124	0.127	0.125	0.119	0.104	0.11	0.111	0.09
																557.5	0.105	0.12	0.123	0.126	0.125	0.119	0.104	0.109	0.111	0.089
																558	0.105	0.12	0.123	0.126	0.125	0.118	0.104	0.109	0.111	0.089
																558.5	0.104	0.12	0.123	0.126	0.125	0.118	0.103	0.108	0.111	0.089
																559	0.104	0.12	0.123	0.126	0.124	0.118	0.103	0.108	0.111	0.089
																559.5	0.104	0.119	0.123	0.126	0.124	0.118	0.103	0.108	0.111	0.088
																560	0.104	0.119	0.123	0.126	0.124	0.118	0.103	0.108	0.111	0.088
																560.5	0.104	0.119	0.123	0.125	0.123	0.118	0.102	0.107	0.111	0.088
																561	0.103	0.118	0.123	0.125	0.123	0.118	0.102	0.107	0.11	0.088
																561.5	0.103	0.118	0.122	0.125	0.123	0.118	0.102	0.107	0.11	0.088
																562	0.103	0.118	0.122	0.124	0.122	0.117	0.102	0.107	0.11	0.088
																562.5	0.103	0.117	0.122	0.124	0.122	0.117	0.102	0.106	0.109	0.088
																563	0.103	0.117	0.121	0.124	0.122	0.117	0.102	0.106	0.109	0.087
																563.5	0.102	0.117	0.121	0.124	0.122	0.117	0.102	0.106	0.109	0.087
																564	0.102	0.116	0.121	0.124	0.122	0.116	0.101	0.106	0.109	0.087
																564.5	0.102	0.116	0.121	0.124	0.121	0.116	0.101	0.106	0.109	0.087
																565	0.102	0.116	0.121	0.124	0.121	0.116	0.101	0.105	0.108	0.087
																565.5	0.102	0.116	0.12	0.123	0.121	0.116	0.1	0.105	0.108	0.087
																566	0.102	0.116	0.12	0.123	0.121	0.115	0.1	0.105	0.107	0.086
																566.5	0.101	0.116	0.12	0.122	0.12	0.115	0.1	0.105	0.107	0.086
																567	0.101	0.116	0.12	0.122	0.12	0.114	0.1	0.104	0.106	0.085
																567.5	0.101	0.115	0.119	0.121	0.12	0.114	0.099	0.104	0.106	0.085
																568	0.101	0.115	0.119	0.121	0.12	0.113	0.099	0.104	0.105	0.085
																568.5	0.1	0.115	0.119	0.121	0.119	0.113	0.099	0.104	0.105	0.084
																569	0.1	0.115	0.119	0.121	0.119	0.112	0.098	0.103	0.105	0.084
																569.5	0.1	0.114	0.118	0.12	0.119	0.112	0.098	0.103	0.105	0.084
																570	0.099	0.114	0.118	0.12	0.119	0.112	0.098	0.103	0.105	0.083
																570.5	0.099	0.114	0.118	0.12	0.119	0.111	0.097	0.102	0.105	0.084
																571	0.099	0.114	0.118	0.12	0.119	0.111	0.097	0.102	0.105	0.083
																571.5	0.098	0.113	0.118	0.12	0.118	0.111	0.097	0.102	0.105	0.083
																572	0.098	0.113	0.117	0.12	0.118	0.111	0.097	0.101	0.105	0.083
																572.5	0.098	0.113	0.117	0.119	0.118	0.111	0.096	0.101	0.104	0.083
																573	0.098	0.112	0.116	0.119	0.117	0.111	0.096	0.101	0.104	0.083
																573.5	0.098	0.112	0.116	0.119	0.117	0.111	0.096	0.101	0.103	0.082
																574	0.098	0.112	0.116	0.119	0.117	0.111	0.096	0.101	0.103	0.082
																574.5	0.098	0.112	0.116	0.119	0.117	0.111	0.096	0.1	0.103	0.082
																575	0.098	0.112	0.116	0.119	0.116	0.11	0.096	0.1	0.103	0.081
																575.5	0.098	0.111	0.115	0.118	0.116	0.11	0.096	0.1	0.102	0.081
																576	0.097	0.111	0.115	0.118	0.116	0.11	0.096	0.1	0.102	0.081
																576.5	0.097	0.111	0.115	0.117	0.116	0.11	0.095	0.1	0.102	0.08
																577	0.097	0.11	0.115	0.117	0.116	0.11	0.095	0.1	0.102	0.08
																577.5	0.096	0.11	0.114	0.117	0.115	0.11	0.095	0.099	0.101	0.08
																578	0.096	0.11	0.114	0.117	0.115	0.11	0.095	0.099	0.101	0.079
																578.5	0.095	0.11	0.114	0.117	0.114	0.109	0.094	0.099	0.101	0.079
																579	0.095	0.109	0.114	0.116	0.114	0.109	0.094	0.099	0.1	0.079
																579.5	0.095	0.109	0.114	0.116	0.114	0.109	0.094	0.098	0.1	0.079
																580	0.095	0.109	0.113	0.116	0.114	0.109	0.094	0.098	0.1	0.079
																580.5	0.094	0.109	0.113	0.116	0.114	0.109	0.094	0.098	0.099	0.079
																581	0.094	0.109	0.113	0.116	0.114	0.108	0.094	0.098	0.099	0.079
																581.5	0.095	0.109	0.113	0.116	0.114	0.108	0.093	0.098	0.099	0.079
																582	0.095	0.109	0.113	0.115	0.114	0.107	0.093	0.097	0.099	0.079
																582.5	0.094	0.109	0.112	0.115	0.114	0.107	0.092	0.097	0.099	0.078
																583	0.094	0.109	0.112	0.115	0.113	0.107	0.092	0.097	0.098	0.078
																583.5	0.094	0.109	0.112	0.114	0.113	0.107	0.092	0.096	0.098	0.078
																584	0.094	0.109	0.112	0.114	0.113	0.107	0.092	0.097	0.098	0.078
																584.5	0.093	0.109	0.112	0.114	0.112	0.107	0.091	0.096	0.098	0.078
																585	0.094	0.108	0.112	0.113	0.112	0.107	0.091	0.096	0.098	0.078
																585.5	0.093	0.108	0.112	0.113	0.112	0.107	0.091	0.096	0.097	0.078
																586	0.092	0.108	0.111	0.113	0.112	0.107	0.091	0.095	0.097	0.078
																586.5	0.092	0.108	0.111	0.114	0.112	0.107	0.091	0.095	0.097	0.077
																587	0.092	0.107	0.111	0.114	0.112	0.106	0.091	0.095	0.097	0.077
																587.5	0.092	0.107	0.111	0.114	0.112	0.106	0.091	0.095	0.096	0.077
																588	0.091	0.107	0.111	0.114	0.111	0.106	0.09	0.095	0.096	0.076
																588.5	0.091	0.106	0.11	0.114	0.111	0.106	0.09	0.095	0.096	0.076
																589	0.091	0.106	0.11	0.113	0.111	0.105	0.09	0.094	0.095	0.076
																589.5	0.091	0.106	0.11	0.113	0.111	0.105	0.09	0.094	0.095	0.075
																590	0.091	0.106	0.11	0.113	0.111	0.105	0.09	0.094	0.095	0.075
																590.5	0.091	0.106	0.109	0.112	0.11	0.105	0.09	0.094	0.095	0.075
																591	0.091	0.106	0.109	0.112	0.11	0.105	0.09	0.094	0.095	0.075
																591.5	0.091	0.106	0.109	0.112	0.11	0.105	0.09	0.093	0.094	0.074
																592	0.091	0.105	0.108	0.112	0.11	0.105	0.09	0.093	0.094	0.074
																592.5	0.091	0.105	0.108	0.112	0.11	0.104	0.09	0.093	0.094	0.074
																593	0.09	0.105	0.109	0.112	0.11	0.104	0.089	0.093	0.094	0.074
																593.5	0.09	0.105	0.108	0.112	0.11	0.104	0.089	0.093	0.094	0.074
																594	0.09	0.105	0.108	0.112	0.11	0.104	0.088	0.092	0.094	0.074
																594.5	0.09	0.104	0.108	0.112	0.11	0.104	0.088	0.092	0.094	0.074
																595	0.09	0.104	0.108	0.112	0.11	0.104	0.088	0.092	0.094	0.074
																595.5	0.09	0.104	0.108	0.112	0.11	0.103	0.088	0.092	0.093	0.074
																596	0.089	0.104	0.108	0.112	0.109	0.103	0.088	0.092	0.093	0.074
																596.5	0.089	0.104	0.108	0.111	0.109	0.102	0.088	0.091	0.093	0.074
																597	0.089	0.104	0.107	0.111	0.109	0.102	0.088	0.091	0.092	0.074
																597.5	0.089	0.104	0.107	0.111	0.109	0.102	0.088	0.091	0.092	0.073
																598	0.088	0.104	0.107	0.11	0.108	0.102	0.088	0.09	0.092	0.073
																598.5	0.088	0.104	0.107	0.11	0.108	0.101	0.087	0.09	0.092	0.073
																599	0.088	0.103	0.107	0.109	0.107	0.101	0.087	0.089	0.092	0.073
																599.5	0.088	0.103	0.107	0.109	0.107	0.101	0.087	0.089	0.091	0.073
																600	0.088	0.102	0.106	0.109	0.107	0.102	0.087	0.089	0.091	0.072
																600.5	0.088	0.101	0.106	0.108	0.106	0.102	0.086	0.088	0.091	0.072
																601	0.088	0.101	0.106	0.108	0.107	0.102	0.086	0.088	0.091	0.072
																601.5	0.087	0.101	0.106	0.108	0.106	0.101	0.085	0.088	0.091	0.072
																602	0.087	0.101	0.106	0.108	0.106	0.101	0.085	0.088	0.09	0.071
																602.5	0.087	0.101	0.105	0.108	0.106	0.101	0.085	0.088	0.09	0.071
																603	0.087	0.102	0.105	0.108	0.106	0.101	0.085	0.088	0.089	0.071
																603.5	0.087	0.102	0.105	0.108	0.106	0.101	0.084	0.088	0.09	0.07
																604	0.086	0.102	0.105	0.108	0.106	0.101	0.084	0.088	0.089	0.07
																604.5	0.086	0.102	0.105	0.108	0.106	0.101	0.084	0.088	0.089	0.07
																605	0.086	0.102	0.105	0.108	0.106	0.101	0.084	0.088	0.088	0.07
																605.5	0.086	0.101	0.105	0.107	0.106	0.1	0.084	0.088	0.088	0.07
																606	0.085	0.101	0.104	0.107	0.105	0.1	0.084	0.088	0.088	0.07
																606.5	0.085	0.101	0.104	0.107	0.105	0.1	0.084	0.087	0.088	0.07
																607	0.085	0.1	0.104	0.107	0.105	0.1	0.084	0.087	0.088	0.07
																607.5	0.085	0.1	0.104	0.107	0.105	0.099	0.083	0.087	0.088	0.07
																608	0.085	0.1	0.104	0.106	0.105	0.098	0.083	0.087	0.088	0.07
																608.5	0.085	0.099	0.103	0.106	0.104	0.098	0.083	0.087	0.088	0.069
																609	0.085	0.099	0.103	0.106	0.104	0.098	0.083	0.087	0.088	0.069
																609.5	0.085	0.099	0.102	0.106	0.103	0.098	0.082	0.087	0.088	0.069
																610	0.085	0.099	0.102	0.105	0.103	0.097	0.082	0.086	0.088	0.069
																610.5	0.085	0.099	0.102	0.105	0.103	0.097	0.082	0.086	0.087	0.069
																611	0.085	0.099	0.102	0.105	0.103	0.097	0.082	0.086	0.087	0.069
																611.5	0.085	0.099	0.102	0.105	0.103	0.098	0.082	0.085	0.087	0.069
																612	0.085	0.099	0.102	0.105	0.103	0.098	0.082	0.085	0.087	0.069
																612.5	0.085	0.098	0.102	0.105	0.103	0.097	0.082	0.085	0.086	0.069
																613	0.084	0.098	0.102	0.105	0.103	0.097	0.082	0.085	0.086	0.069
																613.5	0.084	0.098	0.102	0.105	0.102	0.097	0.082	0.084	0.086	0.068
																614	0.084	0.098	0.102	0.105	0.102	0.097	0.082	0.084	0.086	0.068
																614.5	0.083	0.098	0.102	0.105	0.102	0.097	0.082	0.084	0.086	0.068
																615	0.083	0.098	0.102	0.104	0.102	0.097	0.082	0.084	0.086	0.068
																615.5	0.083	0.098	0.102	0.104	0.102	0.096	0.081	0.083	0.086	0.068
																616	0.082	0.098	0.102	0.104	0.102	0.096	0.081	0.084	0.086	0.068
																616.5	0.082	0.098	0.102	0.104	0.102	0.096	0.081	0.084	0.085	0.068
																617	0.082	0.097	0.102	0.104	0.102	0.097	0.081	0.084	0.085	0.067
																617.5	0.082	0.097	0.101	0.104	0.102	0.096	0.081	0.084	0.085	0.067
																618	0.082	0.097	0.101	0.104	0.102	0.096	0.081	0.084	0.085	0.067
																618.5	0.082	0.097	0.101	0.103	0.102	0.096	0.081	0.084	0.085	0.066
																619	0.082	0.097	0.101	0.103	0.102	0.096	0.08	0.084	0.084	0.066
																619.5	0.081	0.097	0.101	0.103	0.101	0.096	0.08	0.084	0.084	0.066
																620	0.082	0.097	0.101	0.103	0.101	0.097	0.08	0.084	0.083	0.066
																620.5	0.082	0.097	0.101	0.103	0.101	0.096	0.08	0.084	0.083	0.066
																621	0.082	0.097	0.101	0.103	0.101	0.096	0.08	0.083	0.083	0.066
																621.5	0.082	0.097	0.1	0.103	0.101	0.096	0.08	0.083	0.082	0.066
																622	0.082	0.097	0.1	0.102	0.101	0.096	0.08	0.083	0.082	0.065
																622.5	0.082	0.097	0.1	0.103	0.101	0.096	0.079	0.083	0.082	0.066
																623	0.082	0.097	0.1	0.103	0.101	0.096	0.079	0.082	0.082	0.065
																623.5	0.082	0.097	0.1	0.103	0.101	0.096	0.079	0.082	0.082	0.065
																624	0.082	0.097	0.1	0.102	0.101	0.096	0.078	0.082	0.082	0.064
																624.5	0.082	0.096	0.1	0.102	0.101	0.095	0.078	0.081	0.082	0.064
																625	0.081	0.096	0.099	0.102	0.1	0.095	0.078	0.081	0.082	0.064
																625.5	0.081	0.095	0.099	0.102	0.1	0.095	0.078	0.081	0.082	0.064
																626	0.08	0.095	0.099	0.102	0.1	0.094	0.078	0.08	0.082	0.064
																626.5	0.08	0.095	0.098	0.102	0.1	0.094	0.078	0.08	0.082	0.064
																627	0.079	0.095	0.098	0.102	0.1	0.094	0.078	0.08	0.082	0.064
																627.5	0.079	0.094	0.098	0.102	0.1	0.093	0.077	0.08	0.082	0.064
																628	0.08	0.094	0.097	0.102	0.1	0.093	0.077	0.08	0.082	0.064
																628.5	0.079	0.094	0.097	0.101	0.099	0.093	0.077	0.08	0.082	0.064
																629	0.079	0.093	0.097	0.101	0.099	0.094	0.077	0.08	0.081	0.064
																629.5	0.079	0.094	0.097	0.101	0.099	0.094	0.077	0.08	0.08	0.064
																630	0.079	0.094	0.097	0.101	0.099	0.094	0.077	0.079	0.08	0.064
																630.5	0.079	0.093	0.098	0.101	0.099	0.093	0.077	0.08	0.08	0.063
																631	0.08	0.093	0.098	0.101	0.098	0.093	0.077	0.08	0.08	0.063
																631.5	0.079	0.093	0.098	0.1	0.098	0.093	0.076	0.08	0.08	0.063
																632	0.079	0.093	0.098	0.1	0.098	0.093	0.076	0.08	0.079	0.062
																632.5	0.079	0.093	0.097	0.1	0.098	0.093	0.076	0.079	0.079	0.062
																633	0.079	0.093	0.098	0.099	0.098	0.093	0.076	0.079	0.08	0.062
																633.5	0.079	0.093	0.097	0.099	0.098	0.092	0.076	0.079	0.08	0.063
																634	0.079	0.093	0.097	0.099	0.098	0.093	0.076	0.08	0.08	0.063
																634.5	0.079	0.093	0.097	0.099	0.098	0.093	0.075	0.079	0.08	0.063
																635	0.079	0.092	0.097	0.099	0.098	0.092	0.075	0.08	0.08	0.063
																635.5	0.079	0.092	0.097	0.099	0.097	0.092	0.076	0.08	0.08	0.063
																636	0.079	0.092	0.097	0.099	0.097	0.092	0.076	0.08	0.08	0.063
																636.5	0.078	0.093	0.097	0.099	0.097	0.092	0.076	0.08	0.079	0.063
																637	0.078	0.093	0.097	0.099	0.097	0.092	0.076	0.079	0.079	0.063
																637.5	0.078	0.092	0.097	0.099	0.097	0.092	0.076	0.079	0.079	0.063
																638	0.078	0.092	0.097	0.099	0.097	0.092	0.076	0.079	0.078	0.062
																638.5	0.078	0.093	0.097	0.099	0.097	0.092	0.076	0.079	0.078	0.062
																639	0.078	0.093	0.097	0.099	0.097	0.092	0.076	0.079	0.078	0.063
																639.5	0.077	0.093	0.097	0.099	0.097	0.092	0.076	0.078	0.078	0.062
																640	0.077	0.093	0.097	0.099	0.097	0.092	0.075	0.078	0.078	0.062
																640.5	0.077	0.092	0.097	0.099	0.097	0.092	0.076	0.078	0.079	0.062
																641	0.077	0.092	0.097	0.099	0.097	0.092	0.075	0.078	0.078	0.062
																641.5	0.076	0.092	0.096	0.099	0.097	0.091	0.075	0.078	0.078	0.062
																642	0.076	0.092	0.096	0.099	0.097	0.091	0.075	0.078	0.079	0.062
																642.5	0.075	0.091	0.096	0.099	0.097	0.09	0.075	0.077	0.078	0.061
																643	0.075	0.092	0.096	0.099	0.097	0.091	0.075	0.077	0.078	0.061
																643.5	0.075	0.092	0.095	0.099	0.097	0.091	0.075	0.077	0.078	0.061
																644	0.075	0.092	0.095	0.099	0.097	0.091	0.074	0.077	0.078	0.06
																644.5	0.075	0.092	0.095	0.099	0.096	0.091	0.074	0.077	0.078	0.06
																645	0.075	0.093	0.095	0.099	0.096	0.09	0.074	0.077	0.078	0.06
																645.5	0.074	0.092	0.095	0.099	0.096	0.09	0.073	0.077	0.078	0.06
																646	0.074	0.092	0.095	0.098	0.096	0.089	0.073	0.076	0.077	0.061
																646.5	0.074	0.092	0.094	0.098	0.096	0.089	0.073	0.076	0.077	0.06
																647	0.074	0.09	0.094	0.098	0.096	0.088	0.073	0.076	0.077	0.06
																647.5	0.074	0.09	0.094	0.097	0.095	0.088	0.073	0.076	0.076	0.06
																648	0.074	0.089	0.094	0.097	0.095	0.088	0.072	0.076	0.076	0.06
																648.5	0.074	0.089	0.093	0.097	0.095	0.088	0.072	0.076	0.076	0.06
																649	0.074	0.089	0.094	0.097	0.095	0.088	0.072	0.075	0.075	0.06
																649.5	0.075	0.089	0.093	0.097	0.094	0.088	0.072	0.075	0.075	0.06
																650	0.075	0.089	0.093	0.096	0.094	0.088	0.072	0.075	0.075	0.059
																650.5	0.075	0.089	0.093	0.096	0.094	0.088	0.072	0.075	0.075	0.059
																651	0.075	0.089	0.093	0.096	0.094	0.088	0.072	0.074	0.075	0.059
																651.5	0.074	0.089	0.093	0.096	0.094	0.088	0.071	0.074	0.075	0.059
																652	0.074	0.089	0.093	0.095	0.093	0.087	0.071	0.074	0.075	0.059
																652.5	0.074	0.089	0.093	0.095	0.094	0.087	0.071	0.074	0.074	0.059
																653	0.073	0.088	0.092	0.095	0.093	0.087	0.071	0.074	0.074	0.058
																653.5	0.072	0.088	0.092	0.095	0.093	0.087	0.071	0.074	0.074	0.058
																654	0.072	0.089	0.092	0.095	0.093	0.087	0.071	0.073	0.074	0.057
																654.5	0.071	0.088	0.092	0.095	0.093	0.087	0.071	0.073	0.074	0.057
																655	0.072	0.088	0.092	0.095	0.093	0.087	0.071	0.072	0.073	0.057
																655.5	0.072	0.087	0.091	0.096	0.093	0.087	0.071	0.072	0.073	0.057
																656	0.072	0.087	0.091	0.096	0.092	0.086	0.071	0.072	0.073	0.057
																656.5	0.072	0.087	0.091	0.096	0.092	0.086	0.071	0.072	0.073	0.057
																657	0.072	0.086	0.091	0.095	0.092	0.086	0.071	0.071	0.072	0.057
																657.5	0.072	0.086	0.091	0.094	0.092	0.085	0.07	0.071	0.072	0.057
																658	0.072	0.086	0.091	0.095	0.092	0.085	0.07	0.072	0.072	0.057
																658.5	0.072	0.086	0.091	0.094	0.092	0.084	0.07	0.072	0.072	0.057
																659	0.072	0.086	0.091	0.094	0.092	0.084	0.07	0.071	0.072	0.057
																659.5	0.072	0.087	0.091	0.094	0.092	0.084	0.07	0.071	0.071	0.056
																660	0.071	0.087	0.091	0.093	0.092	0.084	0.07	0.071	0.071	0.056
																660.5	0.071	0.087	0.09	0.093	0.091	0.084	0.07	0.071	0.071	0.056
																661	0.072	0.087	0.09	0.092	0.091	0.084	0.07	0.071	0.071	0.056
																661.5	0.072	0.086	0.09	0.092	0.091	0.083	0.07	0.071	0.071	0.056
																662	0.072	0.086	0.089	0.092	0.09	0.083	0.07	0.071	0.071	0.056
																662.5	0.071	0.086	0.089	0.091	0.09	0.083	0.07	0.071	0.071	0.055
																663	0.071	0.085	0.089	0.091	0.09	0.084	0.069	0.071	0.07	0.055
																663.5	0.07	0.085	0.089	0.091	0.09	0.084	0.069	0.071	0.07	0.055
																664	0.07	0.084	0.088	0.09	0.09	0.083	0.069	0.071	0.07	0.055
																664.5	0.07	0.084	0.088	0.091	0.09	0.084	0.07	0.07	0.07	0.055
																665	0.07	0.085	0.088	0.091	0.09	0.083	0.069	0.07	0.07	0.055
																665.5	0.07	0.085	0.088	0.091	0.089	0.084	0.069	0.069	0.07	0.055
																666	0.069	0.085	0.088	0.091	0.089	0.084	0.069	0.069	0.07	0.055
																666.5	0.068	0.084	0.087	0.091	0.089	0.084	0.069	0.069	0.069	0.056
																667	0.069	0.084	0.087	0.091	0.088	0.083	0.068	0.069	0.069	0.055
																667.5	0.069	0.084	0.087	0.09	0.088	0.083	0.068	0.068	0.069	0.055
																668	0.069	0.084	0.087	0.091	0.089	0.083	0.068	0.068	0.07	0.055
																668.5	0.069	0.084	0.087	0.091	0.089	0.083	0.067	0.068	0.069	0.055
																669	0.069	0.084	0.087	0.091	0.089	0.083	0.067	0.068	0.069	0.055
																669.5	0.069	0.084	0.087	0.091	0.089	0.083	0.067	0.068	0.069	0.054
																670	0.069	0.084	0.087	0.091	0.089	0.083	0.067	0.067	0.069	0.054
																670.5	0.069	0.084	0.087	0.09	0.089	0.083	0.066	0.067	0.069	0.054
																671	0.069	0.084	0.087	0.09	0.089	0.083	0.066	0.067	0.069	0.054
																671.5	0.069	0.084	0.087	0.09	0.089	0.083	0.067	0.067	0.069	0.053
																672	0.069	0.084	0.087	0.09	0.088	0.082	0.067	0.067	0.068	0.053
																672.5	0.069	0.084	0.087	0.09	0.088	0.082	0.066	0.067	0.068	0.053
																673	0.069	0.083	0.087	0.09	0.088	0.082	0.066	0.067	0.068	0.053
																673.5	0.069	0.083	0.087	0.09	0.088	0.082	0.066	0.067	0.068	0.054
																674	0.069	0.083	0.087	0.089	0.088	0.081	0.066	0.067	0.068	0.054
																674.5	0.069	0.083	0.086	0.089	0.087	0.082	0.066	0.067	0.069	0.054
																675	0.068	0.082	0.086	0.089	0.087	0.082	0.066	0.067	0.068	0.054
																675.5	0.068	0.082	0.086	0.089	0.087	0.082	0.066	0.066	0.068	0.054
																676	0.068	0.082	0.086	0.089	0.087	0.082	0.065	0.066	0.068	0.054
																676.5	0.068	0.082	0.086	0.089	0.087	0.081	0.065	0.066	0.068	0.054
																677	0.068	0.083	0.086	0.089	0.087	0.081	0.065	0.066	0.068	0.054
																677.5	0.068	0.082	0.086	0.089	0.087	0.081	0.065	0.066	0.068	0.053
																678	0.067	0.082	0.086	0.089	0.086	0.08	0.064	0.066	0.067	0.053
																678.5	0.066	0.082	0.086	0.089	0.086	0.08	0.064	0.066	0.067	0.053
																679	0.066	0.083	0.086	0.089	0.086	0.08	0.064	0.066	0.066	0.053
																679.5	0.067	0.083	0.086	0.088	0.085	0.079	0.064	0.066	0.066	0.053
																680	0.067	0.082	0.085	0.088	0.085	0.079	0.065	0.066	0.066	0.052
																680.5	0.067	0.082	0.085	0.087	0.085	0.079	0.065	0.067	0.066	0.052
																681	0.067	0.082	0.085	0.087	0.085	0.079	0.064	0.066	0.067	0.052
																681.5	0.066	0.082	0.084	0.087	0.085	0.079	0.064	0.066	0.066	0.052
																682	0.066	0.081	0.085	0.087	0.085	0.08	0.064	0.066	0.067	0.052
																682.5	0.067	0.081	0.084	0.087	0.085	0.08	0.064	0.065	0.066	0.052
																683	0.067	0.081	0.084	0.087	0.085	0.08	0.064	0.064	0.067	0.051
																683.5	0.066	0.08	0.085	0.087	0.085	0.08	0.063	0.064	0.066	0.052
																684	0.066	0.08	0.085	0.087	0.085	0.08	0.063	0.064	0.066	0.051
																684.5	0.065	0.08	0.084	0.087	0.085	0.079	0.062	0.064	0.066	0.051
																685	0.065	0.079	0.084	0.087	0.085	0.079	0.062	0.064	0.065	0.051
																685.5	0.065	0.078	0.084	0.087	0.085	0.079	0.062	0.064	0.065	0.051
																686	0.064	0.078	0.083	0.087	0.085	0.079	0.062	0.064	0.065	0.051
																686.5	0.064	0.078	0.084	0.087	0.085	0.079	0.062	0.064	0.065	0.051
																687	0.064	0.078	0.084	0.087	0.085	0.079	0.062	0.064	0.064	0.051
																687.5	0.064	0.078	0.084	0.087	0.084	0.079	0.062	0.064	0.064	0.051
																688	0.063	0.078	0.084	0.086	0.084	0.079	0.062	0.064	0.064	0.051
																688.5	0.064	0.078	0.083	0.086	0.084	0.079	0.062	0.064	0.064	0.051
																689	0.063	0.078	0.084	0.086	0.084	0.078	0.062	0.063	0.064	0.051
																689.5	0.063	0.078	0.083	0.086	0.084	0.078	0.062	0.064	0.064	0.05
																690	0.064	0.079	0.083	0.085	0.084	0.078	0.062	0.063	0.064	0.049
																690.5	0.064	0.078	0.083	0.085	0.083	0.077	0.062	0.063	0.064	0.049
																691	0.064	0.078	0.082	0.084	0.083	0.077	0.061	0.063	0.064	0.049
																691.5	0.064	0.078	0.082	0.084	0.083	0.077	0.062	0.062	0.064	0.05
																692	0.063	0.078	0.081	0.084	0.083	0.078	0.061	0.062	0.063	0.05
																692.5	0.063	0.077	0.081	0.084	0.083	0.078	0.061	0.062	0.063	0.05
																693	0.063	0.077	0.081	0.084	0.083	0.079	0.061	0.061	0.062	0.05
																693.5	0.064	0.077	0.082	0.084	0.083	0.079	0.061	0.061	0.062	0.05
																694	0.063	0.077	0.082	0.084	0.083	0.08	0.062	0.062	0.062	0.049
																694.5	0.064	0.077	0.082	0.084	0.083	0.079	0.062	0.061	0.062	0.049
																695	0.063	0.077	0.082	0.084	0.082	0.079	0.061	0.061	0.062	0.049
																695.5	0.063	0.077	0.083	0.084	0.082	0.078	0.061	0.061	0.062	0.049
																696	0.063	0.078	0.083	0.084	0.082	0.078	0.061	0.061	0.062	0.048
																696.5	0.063	0.078	0.083	0.084	0.082	0.078	0.061	0.061	0.062	0.048
																697	0.063	0.078	0.082	0.084	0.082	0.077	0.061	0.061	0.062	0.047
																697.5	0.063	0.078	0.082	0.084	0.082	0.077	0.06	0.061	0.061	0.047
																698	0.063	0.078	0.082	0.084	0.083	0.077	0.06	0.06	0.061	0.047
																698.5	0.063	0.078	0.082	0.084	0.083	0.077	0.06	0.061	0.061	0.047
																699	0.063	0.079	0.082	0.084	0.083	0.077	0.059	0.061	0.061	0.047
																699.5	0.063	0.079	0.082	0.084	0.083	0.077	0.059	0.061	0.061	0.047
																700	0.063	0.078	0.082	0.084	0.083	0.077	0.059	0.061	0.06	0.047

## Sheet: Suppl. Fig. 32
WT																																				D99A
	Wavelength (nm)	6 (μM)															Wavelength (nm)	6 (μM)															Kd of VibO				Wavelength (nm)	6 (μM)
	Absorption	0	25	50	100	150	200	250	300	350	400	450	500	550	600		Absorption	0	25	50	100	150	200	250	300	350	400	450	500	550	600		6 (μM)	A490			Absorption	0	25	50	100	150	200	250	300	350	400	450	500
	300	1.43214	1.39569	1.42589	1.4006	1.38204	1.38175	1.41041	1.32913	1.33002	1.37051	1.3126	1.33191	1.32435	1.33991		300	0	-0.0364594	-0.00625677	-0.0315406	-0.0501082	-0.0503921	-0.02173	-0.103014	-0.102122	-0.0616356	-0.119541	-0.10023	-0.107798	-0.0922303		0	0.104171			300	0.704145	0.704773	0.712658	0.704645	0.696773	0.691347	0.697374	0.699733	0.695219	0.688449	0.692577	0.667895
	300.5	1.29327	1.25976	1.28702	1.26478	1.24731	1.24207	1.26685	1.20361	1.20764	1.23115	1.18145	1.20268	1.2012	1.20668		300.5	0	-0.0335133	-0.00624778	-0.0284867	-0.0459645	-0.0512033	-0.0264245	-0.0896634	-0.0856278	-0.0621234	-0.111822	-0.0905923	-0.09207	-0.0865923		25	0.101731			300.5	0.70277	0.697394	0.710265	0.70027	0.691894	0.688035	0.693026	0.696907	0.685911	0.686668	0.683792	0.661686
	301	1.16136	1.13679	1.14912	1.12993	1.12154	1.12034	1.12624	1.07704	1.08622	1.10475	1.05925	1.0744	1.07501	1.0834		301	0	-0.0245668	-0.0122389	-0.0314332	-0.0398219	-0.0410162	-0.0351214	-0.0843158	-0.0751376	-0.0566154	-0.102109	-0.0869595	-0.0863481	-0.0779595		50	0.102078			301	0.697861	0.68348	0.699838	0.697861	0.67548	0.682688	0.675144	0.681547	0.677069	0.686852	0.680472	0.653442
	301.5	1.03942	1.0198	1.02919	1.01404	1.00274	1.00259	1.0106	0.971446	0.972766	0.988306	0.949015	0.961086	0.962785	0.969086		301.5	0	-0.0196198	-0.01023	-0.0253802	-0.0366804	-0.0368306	-0.0288209	-0.0679711	-0.0666515	-0.0511115	-0.0904022	-0.0783319	-0.0766322	-0.0703319		100	0.0986114			301.5	0.685418	0.664533	0.675878	0.690918	0.647033	0.678307	0.658727	0.668152	0.657192	0.679502	0.650617	0.634162
	302	0.934441	0.912769	0.91822	0.908113	0.896901	0.895795	0.898918	0.874812	0.872272	0.880829	0.84874	0.861731	0.861519	0.864731		302	0	-0.0216724	-0.0162213	-0.0263276	-0.0375402	-0.0386465	-0.0355229	-0.0596292	-0.0621694	-0.0536119	-0.0857009	-0.0727096	-0.0729222	-0.0697096		150	0.0986783			302	0.656941	0.623552	0.648884	0.665441	0.623052	0.656892	0.639277	0.639224	0.627282	0.651618	0.617228	0.605348
	302.5	0.837431	0.815707	0.818219	0.811156	0.80103	0.798967	0.799204	0.781141	0.77774	0.783315	0.755426	0.767339	0.768213	0.772339		302.5	0	-0.0217246	-0.0192126	-0.0262754	-0.0364011	-0.0384639	-0.0382273	-0.0562902	-0.0596912	-0.0541164	-0.0820054	-0.0700923	-0.069218	-0.0650923		200	0.0982118			302.5	0.625931	0.582538	0.600856	0.619931	0.587538	0.609943	0.599794	0.602762	0.599837	0.606199	0.576806	0.566499
	303	0.744389	0.724612	0.726185	0.721165	0.709126	0.710106	0.707455	0.695435	0.688172	0.695764	0.669073	0.680909	0.680869	0.684909		303	0	-0.0197763	-0.0182039	-0.0232237	-0.0352631	-0.0342829	-0.0369342	-0.0489539	-0.056217	-0.0486249	-0.0753157	-0.0634802	-0.0635196	-0.0594802		250	0.0969988			303	0.576389	0.536991	0.551297	0.568389	0.545491	0.559461	0.548777	0.549267	0.550359	0.556747	0.530849	0.517616
	303.5	0.657314	0.641486	0.642118	0.638141	0.628187	0.62521	0.62367	0.612693	0.606567	0.612176	0.590682	0.601441	0.596487	0.602441		303.5	0	-0.0158276	-0.0151954	-0.0191724	-0.0291263	-0.0321033	-0.0336434	-0.0446204	-0.0507467	-0.0451375	-0.0666316	-0.055873	-0.060827	-0.054873		300	0.0965322			303.5	0.520314	0.494411	0.496204	0.509814	0.497911	0.510946	0.495728	0.496239	0.496348	0.503762	0.48336	0.468199
	304	0.578206	0.565328	0.56402	0.560085	0.553216	0.551281	0.546851	0.539917	0.532926	0.538552	0.519253	0.526936	0.523066	0.529936		304	0	-0.0128785	-0.0141869	-0.0181215	-0.0249906	-0.0269252	-0.0313551	-0.0382896	-0.0452803	-0.0396541	-0.0589531	-0.0512709	-0.05514	-0.0482709		350	0.0970393			304	0.467206	0.4448	0.44158	0.461706	0.4358	0.454898	0.446646	0.442678	0.441805	0.450244	0.427337	0.419749
	304.5	0.506067	0.494138	0.492889	0.488996	0.484211	0.481319	0.476998	0.472106	0.46525	0.468893	0.453787	0.459394	0.455609	0.462394		304.5	0	-0.011929	-0.0131785	-0.017071	-0.021856	-0.0247486	-0.0290691	-0.0339616	-0.0408176	-0.0371746	-0.0522802	-0.0466737	-0.0504587	-0.0436737		400	0.0958527			304.5	0.409567	0.391157	0.386924	0.405567	0.383657	0.400318	0.392532	0.387586	0.389729	0.397693	0.374282	0.370265
	305	0.438897	0.428918	0.428726	0.423876	0.420174	0.416323	0.414111	0.40926	0.400538	0.406197	0.392284	0.396815	0.394114	0.399815		305	0	-0.00997904	-0.0101702	-0.015021	-0.0187226	-0.0225734	-0.0247854	-0.0296362	-0.0383588	-0.0326991	-0.0466128	-0.0420814	-0.044783	-0.0390814		450	0.0947066			305	0.355397	0.342482	0.335737	0.352397	0.332482	0.347205	0.339886	0.339961	0.33912	0.34611	0.326195	0.319249
	305.5	0.380695	0.370666	0.370533	0.365723	0.362104	0.359295	0.356191	0.353381	0.344791	0.350467	0.336744	0.341201	0.338582	0.345201		305.5	0	-0.0100287	-0.0101619	-0.0149713	-0.0185902	-0.0213996	-0.0245041	-0.0273135	-0.0359037	-0.0302275	-0.0439508	-0.0394939	-0.0421127	-0.0354939		500	0.0955463			305.5	0.305695	0.294776	0.290518	0.303195	0.290776	0.299061	0.292209	0.292804	0.29198	0.295495	0.283076	0.2777
	306	0.329462	0.320384	0.320308	0.31554	0.313003	0.310234	0.306237	0.304468	0.296009	0.300702	0.289167	0.292551	0.292014	0.297551		306	0	-0.00907793	-0.00915368	-0.0139221	-0.0164589	-0.0192272	-0.0232251	-0.0249934	-0.0334523	-0.0287597	-0.0402943	-0.0369111	-0.0374479	-0.0319111		550	0.0966132			306	0.261962	0.256539	0.250769	0.260962	0.251539	0.254886	0.249501	0.252116	0.248809	0.253848	0.244425	0.238619
	306.5	0.283198	0.275071	0.275053	0.270325	0.26887	0.266142	0.26225	0.260522	0.253194	0.256902	0.245555	0.250865	0.24841	0.254865		306.5	0	-0.00812677	-0.00814554	-0.0128732	-0.0143286	-0.0170563	-0.0209483	-0.022676	-0.0300046	-0.0262957	-0.037643	-0.0323332	-0.0347886	-0.0283332		600	0.0955463			306.5	0.225698	0.220771	0.216989	0.224198	0.215271	0.219179	0.213762	0.215398	0.211607	0.21867	0.210243	0.203506
	307	0.241904	0.234729	0.235767	0.230079	0.229705	0.227017	0.22323	0.221543	0.215344	0.218069	0.206907	0.212144	0.20977	0.215144		307	0	-0.00717522	-0.00613746	-0.0118248	-0.0121994	-0.0148867	-0.0186738	-0.0203611	-0.0265605	-0.0238354	-0.0349971	-0.0297599	-0.0321345	-0.0267599						307	0.191904	0.187473	0.183179	0.189904	0.182473	0.184942	0.181492	0.181648	0.179873	0.185961	0.17853	0.172861
	307.5	0.20458	0.197357	0.199451	0.193804	0.193509	0.191862	0.187179	0.187532	0.18046	0.182201	0.172224	0.176389	0.177094	0.181389		307.5	0	-0.00722327	-0.00512945	-0.0107767	-0.0110713	-0.0127186	-0.0174015	-0.0170487	-0.02412	-0.0223789	-0.0323564	-0.0281913	-0.0274858	-0.0231913						307.5	0.16058	0.156145	0.154339	0.15958	0.153645	0.153174	0.152192	0.151368	0.150609	0.155221	0.149286	0.145185
	308	0.173227	0.165956	0.168105	0.163497	0.162282	0.161675	0.156095	0.156488	0.150543	0.1523	0.141506	0.146599	0.147384	0.151599		308	0	-0.00727093	-0.00512151	-0.00972907	-0.0109442	-0.0115517	-0.0171314	-0.0167389	-0.0226831	-0.0209261	-0.0317209	-0.0266273	-0.0258424	-0.0216273						308	0.133727	0.129287	0.12847	0.131227	0.129287	0.126876	0.125862	0.125058	0.125815	0.129451	0.124511	0.120479
	308.5	0.145843	0.140525	0.14173	0.137161	0.136025	0.135457	0.13098	0.130412	0.124594	0.127366	0.116753	0.121775	0.122639	0.125775		308.5	0	-0.00531821	-0.00411363	-0.00868179	-0.0098181	-0.0103863	-0.0148635	-0.0154316	-0.0212497	-0.018477	-0.0290905	-0.0240678	-0.0232041	-0.0200678						308.5	0.111343	0.1084	0.106571	0.108343	0.1074	0.105048	0.104002	0.103718	0.103991	0.10665	0.103207	0.0992411
	309	0.122431	0.117066	0.119325	0.115796	0.112738	0.112209	0.107833	0.108304	0.103611	0.105399	0.0949657	0.099918	0.10086	0.103918		309	0	-0.00536511	-0.00310582	-0.00663489	-0.00969304	-0.0102221	-0.0145977	-0.0141268	-0.0188198	-0.0170315	-0.0274652	-0.0225129	-0.021571	-0.0185129						309	0.0919309	0.0894838	0.0881425	0.0889309	0.0894838	0.0871902	0.0861134	0.0838489	0.0851373	0.0868198	0.0848727	0.0819733
	309.5	0.10199	0.0975779	0.0998915	0.0964012	0.0944206	0.0929302	0.0886554	0.0901651	0.0845961	0.0864	0.0781446	0.0810272	0.0830465	0.0850272		309.5	0	-0.00441163	-0.00209806	-0.00558837	-0.00756899	-0.0090593	-0.0133341	-0.0118244	-0.0173934	-0.0155895	-0.023845	-0.0209624	-0.018943	-0.0169624						309.5	0.0759896	0.0740386	0.0726857	0.0729896	0.0725386	0.0703031	0.0706954	0.0679502	0.0702541	0.0714599	0.0680089	0.0661754
	310	0.0855196	0.0810618	0.0834292	0.0789774	0.0790737	0.0766218	0.073447	0.0739951	0.0695492	0.0703684	0.0632899	0.0661032	0.0681995	0.0691032		310	0	-0.00445777	-0.00209037	-0.00654223	-0.00644594	-0.0088978	-0.0120726	-0.0115245	-0.0159704	-0.0151512	-0.0222297	-0.0194164	-0.0173201	-0.0164164						310	0.0630196	0.0605648	0.0587003	0.0595196	0.0585648	0.056887	0.0577485	0.0540226	0.0583418	0.0575707	0.0556159	0.0533477
	310.5	0.0710213	0.0675177	0.0699386	0.0655248	0.0646974	0.0632837	0.0602081	0.0607943	0.0564705	0.057305	0.0514019	0.0531466	0.0543192	0.0571466		310.5	0	-0.00350355	-0.00108274	-0.00549645	-0.00632388	-0.00773759	-0.0108132	-0.0102269	-0.0145508	-0.0137163	-0.0196194	-0.0178747	-0.0167021	-0.0138747						310.5	0.0505213	0.0495627	0.0481868	0.0480213	0.0475627	0.0459421	0.0472731	0.0425662	0.0469007	0.0456525	0.0446939	0.0429906
	311	0.0584949	0.055946	0.0574197	0.0540439	0.0532921	0.0509162	0.048939	0.0485631	0.0453603	0.04621	0.040481	0.0411575	0.0434058	0.0461575		311	0	-0.00254895	-0.00107517	-0.00445105	-0.00520279	-0.00757866	-0.00955593	-0.0099318	-0.0131346	-0.0122849	-0.018014	-0.0173374	-0.0150891	-0.0123374						311	0.0404949	0.0400325	0.0386453	0.0384949	0.0380325	0.0364687	0.0382694	0.0340814	0.0374311	0.0357056	0.0357432	0.0341042
	311.5	0.0489407	0.0463467	0.046873	0.0435347	0.042858	0.0405197	0.03864	0.0383017	0.035219	0.0370837	0.0315273	0.0321363	0.0334597	0.0371363		311.5	0	-0.002594	-0.00206767	-0.005406	-0.00608268	-0.00842101	-0.0103007	-0.010639	-0.0137217	-0.011857	-0.0174134	-0.0168044	-0.0154811	-0.0118044						311.5	0.0324407	0.0314745	0.0305761	0.0299407	0.0294745	0.029467	0.0307377	0.0260685	0.0294332	0.0282302	0.027764	0.0266889
	312	0.039359	0.0377203	0.0382988	0.0349977	0.0343955	0.0320944	0.0303115	0.0310104	0.0280469	0.0279264	0.0245414	0.0240833	0.0254811	0.0290833		312	0	-0.00163868	-0.00106022	-0.00436132	-0.00496352	-0.00726462	-0.00904748	-0.00834858	-0.0113121	-0.0114325	-0.0148176	-0.0152756	-0.0138778	-0.0102756						312	0.025359	0.0248891	0.0239794	0.023359	0.0228891	0.0229374	0.0241783	0.0195278	0.0229073	0.0212267	0.0212568	0.0202449
	312.5	0.03175	0.0300669	0.0306971	0.027433	0.0269046	0.0236405	0.0239537	0.0236895	0.0208442	0.0207385	0.0185234	0.0179989	0.0184705	0.0229989		312.5	0	-0.00168301	-0.00105283	-0.00431699	-0.00484532	-0.00810948	-0.0077963	-0.00806046	-0.0109058	-0.0110114	-0.0132266	-0.0137511	-0.0132794	-0.0087511						312.5	0.01875	0.0187764	0.0183556	0.01725	0.0172764	0.0173801	0.0190915	0.0134594	0.0168537	0.0156952	0.0157216	0.0152725
	313	0.0251139	0.0233869	0.0240684	0.0208409	0.0213859	0.0181583	0.0175668	0.0173393	0.0156112	0.0145202	0.0134736	0.0118832	0.0124281	0.0178832		313	0	-0.00172698	-0.0010455	-0.00427302	-0.00372806	-0.00695557	-0.00754712	-0.00777463	-0.00950269	-0.0105937	-0.0116403	-0.0132307	-0.0126858	-0.00723075						313	0.0136139	0.0136367	0.0132049	0.0121139	0.0121367	0.0117954	0.0139774	0.00886364	0.0122726	0.0111361	0.0106589	0.0107721
	313.5	0.0184511	0.0176805	0.0184129	0.0152217	0.0148394	0.0126482	0.0121512	0.01096	0.0103483	0.00927184	0.00839248	0.00673658	0.00635425	0.0117366		313.5	0	-0.000770603	-3.82329e-05	-0.0032294	-0.00361173	-0.00580289	-0.00629992	-0.00749108	-0.00810281	-0.00917927	-0.0100586	-0.0117145	-0.0120969	-0.00671453						313.5	0.00795111	0.00847023	0.00802758	0.00745111	0.00847023	0.00768348	0.00883641	0.00524083	0.00766436	0.00604966	0.00656878	0.0067438
	314	0.0137618	0.0129479	0.0137308	0.0105757	0.0102655	0.00911038	0.00770712	0.00655202	0.0060557	0.00499366	0.0032802	0.00155938	0.00224918	0.00755938		314	0	-0.00081388	-3.102e-05	-0.00318612	-0.00349632	-0.00465142	-0.00605468	-0.00720978	-0.0077061	-0.00876814	-0.0104816	-0.0122024	-0.0115126	-0.00620242						314	0.0037618	0.00477731	0.00432384	0.0032618	0.00477731	0.00404466	0.00516874	0.00159119	0.00402915	0.00293609	0.0024516	0.00368793
	314.5	0.00904624	0.00918942	0.0100224	0.00690305	0.00666441	0.00554508	0.00423485	0.00311553	0.0017337	0.00168597	0.000137085	-0.00164814	-0.00188678	0.00335186		314.5	0	0.000143186	0.000976136	-0.00214319	-0.00238183	-0.00350115	-0.00481139	-0.00593071	-0.00731254	-0.00736027	-0.00890915	-0.0106944	-0.010933	-0.00569437						314.5	0.00104624	0.00155817	0.00109397	4.6238e-05	0.00205817	0.00087919	0.00197464	-0.000585	0.00136725	-0.0002043	-0.0006924	0.00110475
	315	0.00630467	0.00640526	0.0072879	0.00320408	0.00403642	0.0029526	0.000734645	0.000650817	-0.00161743	-0.00165096	-0.00303657	-0.00388568	-0.00405333	0.000114324		315	0	0.000100593	0.000983235	-0.00310059	-0.00226825	-0.00335207	-0.00557002	-0.00565385	-0.0079221	-0.00795563	-0.00934123	-0.0101903	-0.010358	-0.00619035						315	-0.0016953	-0.0006869	-0.0016618	-0.0021953	-0.0001869	-0.0013127	-0.0007456	-0.0027875	-0.0003211	-0.0023714	-0.002363	-0.0005055
	315.5	0.00353734	0.00459568	0.00452762	0.000479007	0.00138178	0.000333169	-0.000793225	-0.00184184	-0.0029974	-0.00401684	-0.00524046	-0.00615296	-0.00625019	-0.00215296		315.5	0	0.00105834	0.000990277	-0.00305834	-0.00215556	-0.00320417	-0.00433057	-0.00537918	-0.00653474	-0.00755419	-0.00877781	-0.0096903	-0.00978753	-0.0056903						315.5	-0.0039627	-0.0019578	-0.0034432	-0.0034627	-0.0019578	-0.0025307	-0.0029918	-0.0045161	-0.0020356	-0.0040647	-0.0035599	-0.0021425
	316	0.0017445	0.00276091	0.00274177	-0.00127191	-0.000299263	-0.00131294	-0.0033485	-0.00336217	-0.00540594	-0.00541141	-0.00647432	-0.0074497	-0.00747706	-0.0044497		316	0	0.00101641	0.000997265	-0.00301641	-0.00204376	-0.00305744	-0.005093	-0.00510668	-0.00715044	-0.00715591	-0.00821882	-0.00919421	-0.00922156	-0.00619421						316	-0.0052555	-0.0037541	-0.00475	-0.0047555	-0.0032541	-0.0037746	-0.0042637	-0.0057705	-0.002776	-0.0052842	-0.0047829	-0.0033061
	316.5	-7.36124e-05	0.00190121	0.00193058	-0.00204843	-0.00100646	-0.000985477	-0.00393092	-0.00490993	-0.00684278	-0.00683439	-0.00773786	-0.00777563	-0.00873366	-0.00577563		316.5	0	0.00197482	0.0020042	-0.00197482	-0.000932849	-0.000911865	-0.0038573	-0.00483632	-0.00676917	-0.00676078	-0.00766425	-0.00770202	-0.00866005	-0.00570202						316.5	-0.0055736	-0.0040757	-0.005582	-0.0050736	-0.0035757	-0.0045442	-0.005561	-0.0060505	-0.0035421	-0.0055295	-0.0055316	-0.004496
	317	-0.000916761	0.00101679	0.00109431	-0.00285031	-0.00173957	-0.00168419	-0.00554022	-0.00548485	-0.00730766	-0.00728551	-0.00903079	-0.00813046	-0.0100197	-0.00613046		317	0	0.00193355	0.00201107	-0.00193355	-0.000822806	-0.000767433	-0.00462346	-0.00456809	-0.0063909	-0.00636875	-0.00811403	-0.0072137	-0.00910296	-0.0052137						317	-0.0064168	-0.0044223	-0.0059389	-0.0054168	-0.0044223	-0.0048392	-0.0058835	-0.0063559	-0.0038337	-0.0058005	-0.005806	-0.0047119
	317.5	-0.00178471	0.000107903	0.000233191	-0.00367732	-0.00149834	-0.00340884	-0.00617617	-0.00608668	-0.0078003	-0.00776451	-0.00935285	-0.00851393	-0.010335	-0.00651393		317.5	0	0.00189261	0.0020179	-0.00189261	0.000286372	-0.00162414	-0.00439146	-0.00430197	-0.0060156	-0.0059798	-0.00756814	-0.00672922	-0.00855024	-0.00472922						317.5	-0.0062847	-0.0047937	-0.0058205	-0.0057847	-0.0047937	-0.0051594	-0.005231	-0.0066863	-0.0041505	-0.0060968	-0.0056057	-0.0039536
	318	-0.00267722	-0.00082523	-0.000652551	-0.00452921	-0.00228253	-0.00415918	-0.00683849	-0.00671515	-0.00832046	-0.00927112	-0.0107037	-0.00792577	-0.0106791	-0.00692577		318	0	0.00185199	0.00202467	-0.00185199	0.000394694	-0.00148196	-0.00416128	-0.00403793	-0.00564324	-0.0065939	-0.00802653	-0.00524855	-0.00800186	-0.00424855						318	-0.0061772	-0.0051896	-0.0057266	-0.0056772	-0.0051896	-0.0045045	-0.0046032	-0.0070415	-0.0044922	-0.0059182	-0.0054305	-0.0042209
	318.5	-0.00359407	-0.000782378	-0.00056268	-0.00540575	-0.0040919	-0.00493497	-0.00652696	-0.00637003	-0.00886786	-0.00880509	-0.0100832	-0.0083657	-0.0110518	-0.0073657		318.5	0	0.00281169	0.00303139	-0.00181169	-0.000497832	-0.0013409	-0.00293289	-0.00277597	-0.0052738	-0.00521103	-0.00648916	-0.00477163	-0.00745778	-0.00377163						318.5	-0.0060941	-0.0046098	-0.0056568	-0.0050941	-0.0051098	-0.0043744	-0.0049999	-0.0074214	-0.0038587	-0.0057645	-0.0052802	-0.0045134
	319	-0.00353502	-0.00176332	-0.000496967	-0.00530672	-0.00392622	-0.00573597	-0.00724131	-0.00705106	-0.00844226	-0.00836616	-0.00949101	-0.00883346	-0.010453	-0.00683346		319	0	0.0017717	0.00303805	-0.0017717	-0.000391199	-0.00220095	-0.0037063	-0.00351605	-0.00490725	-0.00483115	-0.00595599	-0.00529844	-0.00691794	-0.00329844						319	-0.006035	-0.005054	-0.0051111	-0.005035	-0.004554	-0.0042687	-0.0049209	-0.0068257	-0.0042496	-0.0056355	-0.0051545	-0.0048311
	319.5	-0.00249985	-0.00176783	-0.00145519	-0.00423187	-0.00378525	-0.00456193	-0.00698132	-0.00675801	-0.0080434	-0.00895408	-0.00992684	-0.0083288	-0.00988218	-0.0073288		319.5	0	0.000732024	0.00104466	-0.00173202	-0.0012854	-0.00206208	-0.00448147	-0.00425816	-0.00554355	-0.00645423	-0.00742699	-0.00582895	-0.00738233	-0.00482895						319.5	-0.0049998	-0.0045222	-0.0040892	-0.0044998	-0.0040222	-0.0046872	-0.0048659	-0.0052542	-0.0036649	-0.0050309	-0.0045532	-0.0046736
	320	-0.00248834	-0.00179568	-0.00143711	-0.004181	-0.00366876	-0.00441264	-0.00574673	-0.00649062	-0.00767104	-0.00856859	-0.00939044	-0.00685146	-0.0103392	-0.00685146		320	0	0.000692658	0.00105122	-0.00169266	-0.00118042	-0.0019243	-0.0032584	-0.00400228	-0.0051827	-0.00608025	-0.00690211	-0.00436312	-0.00785088	-0.00436312						320	-0.0034883	-0.0035139	-0.0035908	-0.0034883	-0.0030139	-0.0036298	-0.0038347	-0.0042066	-0.0041042	-0.0039505	-0.0034761	-0.0035407
	320.5	-0.00150026	-0.000846664	-0.000442529	-0.00315386	-0.00357652	-0.00328786	-0.00553732	-0.00624865	-0.00732491	-0.00720945	-0.00888157	-0.00640117	-0.00882384	-0.00640117		320.5	0	0.000653598	0.00105773	-0.0016536	-0.00207626	-0.00178759	-0.00403706	-0.00474839	-0.00582465	-0.00570918	-0.00738131	-0.00490091	-0.00732358	-0.00490091						320.5	-0.0025003	-0.0025291	-0.0026157	-0.0025003	-0.0020291	-0.0025961	-0.0023271	-0.0036827	-0.0035673	-0.0038941	-0.0019229	-0.0029322
	321	-0.0015354	-0.000920562	0.000528789	-0.00315025	-0.00350832	-0.00318735	-0.00435284	-0.00503188	-0.00700479	-0.0058764	-0.00739996	-0.0059777	-0.00833577	-0.0059777		321	0	0.000614842	0.00206419	-0.00161484	-0.00197291	-0.00165195	-0.00281744	-0.00349647	-0.00546938	-0.004341	-0.00586456	-0.0044423	-0.00680037	-0.0044423						321	-0.0005354	-0.0020675	-0.0016638	-0.0010354	-0.0010675	-0.0020861	-0.0018428	-0.0031823	-0.003054	-0.0028614	-0.0008935	-0.0023478
	321.5	-0.000593547	-1.71609e-05	0.00147706	-0.00216993	-0.00346391	-0.0021109	-0.00419307	-0.00384006	-0.00671042	-0.00456922	-0.00694536	-0.00558078	-0.00687476	-0.00458078		321.5	0	0.000576386	0.0020706	-0.00157639	-0.00287036	-0.00151735	-0.00359952	-0.00324651	-0.00611687	-0.00397567	-0.00635182	-0.00498724	-0.00628121	-0.00398724						321.5	0.00040645	-0.0006288	-0.0007348	-9.355e-05	0.00037115	-0.0015993	-0.0003817	-0.0017052	-0.001064	-0.0013522	0.00111248	-0.0017874
	322	0.000325523	0.00186375	0.00240248	-0.00121271	-0.00144309	-5.8277e-05	-0.00305777	-0.00267296	-0.00544157	-0.00428765	-0.00551752	-0.00421018	-0.00644056	-0.00421018		322	0	0.00153823	0.00207696	-0.00153823	-0.00176861	-0.0003838	-0.00338329	-0.00299849	-0.00576709	-0.00461317	-0.00584305	-0.0045357	-0.00676608	-0.0045357						322	0.00132552	0.00128704	0.0001716	0.00182552	0.00128704	-0.0011357	5.6408e-05	0.00024881	-9.726e-05	-0.0008664	0.00209514	-0.0012507
	322.5	0.00122202	0.00272238	0.00330529	-0.000278349	-0.00144563	-2.92639e-05	-0.00294672	-0.00253036	-0.005198	-0.00303146	-0.00411619	-0.00386565	-0.00503292	-0.00286565		322.5	0	0.00150037	0.00208327	-0.00150037	-0.00266764	-0.00125128	-0.00416874	-0.00375238	-0.00642002	-0.00425348	-0.00533821	-0.00508766	-0.00625494	-0.00408766						322.5	0.00272202	0.00218038	0.00105547	0.00272202	0.00268038	-0.0001951	0.00247183	0.00168001	0.00034656	0.00059638	0.00305474	0.00026256
	323	0.00109614	0.00255894	0.00318568	0.000633348	-0.000471311	0.00197636	-0.0018597	-0.00141203	-0.00397948	-0.00180041	-0.00374113	-0.00254694	-0.0046516	-0.00154694		323	0	0.0014628	0.00208953	-0.000462796	-0.00156745	0.000880216	-0.00295584	-0.00250817	-0.00507563	-0.00289656	-0.00483727	-0.00364308	-0.00574774	-0.00264308						323	0.00409614	0.00305138	0.00241708	0.00359614	0.00355138	0.00072288	0.00386475	0.00258858	0.00226765	0.00153625	0.00449148	0.00175252
	323.5	0.00194811	0.00337363	0.00404386	0.0015226	0.00148007	0.00195881	-0.00179647	-0.000317736	-0.00278578	-0.00059428	-0.00239209	-0.00125382	-0.00329634	-0.000253815		323.5	0	0.00142551	0.00209575	-0.000425515	-0.00046804	1.06979e-05	-0.00374458	-0.00226585	-0.00473389	-0.00254239	-0.0043402	-0.00320193	-0.00524445	-0.00220193						323.5	0.00494811	0.00490024	0.00375662	0.00494811	0.00490024	0.00211834	0.00523535	0.00297472	0.00366622	0.00295346	0.00540559	0.00321944
	324	0.00377812	0.00416664	0.00488004	0.0023896	0.00240873	0.0029183	0.00024317	0.000752735	-0.00261665	0.00158717	-0.00106883	1.39553e-05	-0.00196691	0.00101396		324	0	0.000388521	0.00110191	-0.00138852	-0.00136939	-0.000859824	-0.00353495	-0.00302539	-0.00639478	-0.00219095	-0.00484695	-0.00376417	-0.00574504	-0.00276417						324	0.00577812	0.00622717	0.0055743	0.00627812	0.00622717	0.00349152	0.00708386	0.00383865	0.00554247	0.00434821	0.00629725	0.00516352
	324.5	0.00458638	0.0059382	0.00669441	0.00323457	0.00431488	0.00385504	0.00125945	0.00179961	-0.00147189	0.00274417	0.00122889	0.00125661	-0.000663078	0.00225661		324.5	0	0.00135181	0.00210803	-0.00135181	-0.000271499	-0.000731342	-0.00332693	-0.00278678	-0.00605828	-0.00184221	-0.00335749	-0.00332978	-0.00524946	-0.00232978						324.5	0.00708638	0.00753237	0.00737032	0.00758638	0.00703237	0.0048426	0.00891048	0.00518056	0.00789662	0.00622071	0.0071667	0.00658496
	325	0.00537309	0.00768848	0.00748719	0.00405771	0.00619873	0.00476925	0.00225258	0.00382309	0.000648734	0.00387694	0.0025013	0.00347438	0.0016154	0.00447438		325	0	0.00231538	0.0021141	-0.00131538	0.000825642	-0.000603845	-0.00312051	-0.00155	-0.00472436	-0.00149615	-0.00287179	-0.00189872	-0.00375769	-0.000898716						325	0.00837309	0.00981604	0.00914489	0.00937309	0.00881604	0.00617181	0.0107154	0.00750066	0.00972886	0.00707117	0.00901412	0.00898399
	325.5	0.00713844	0.00841768	0.00925857	0.00485921	0.00706048	0.00566112	0.00322277	0.00482341	0.00274545	0.0049857	0.00474863	0.00466749	0.00186876	0.00666749		325.5	0	0.00127924	0.00212013	-0.00227924	-7.79627e-05	-0.00147733	-0.00391567	-0.00231503	-0.004393	-0.00215274	-0.00238981	-0.00247096	-0.00526969	-0.000470959						325.5	0.0101384	0.0110784	0.0103982	0.0111384	0.0105784	0.00747934	0.0119988	0.00929915	0.0110394	0.00939978	0.0108397	0.0113608
	326	0.00888264	0.009126	0.0110087	0.00663928	0.00890034	0.00653087	0.00517024	0.00680077	0.00381847	0.00707068	0.00497112	0.00683616	0.00409722	0.00883616		326	0	0.000243364	0.00212611	-0.00224336	1.76955e-05	-0.00235177	-0.0037124	-0.00208187	-0.00506417	-0.00181196	-0.00391152	-0.00204648	-0.00478542	-4.6476e-05						326	0.0118826	0.0123196	0.0126304	0.0123826	0.0123196	0.0102654	0.013761	0.0110762	0.0128284	0.0122068	0.0126437	0.0132156
	326.5	0.0106059	0.0108136	0.0117379	0.00839811	0.0107185	0.00837869	0.0070952	0.00875539	0.00486801	0.00813209	0.00716899	0.00798064	0.00530103	0.0109806		326.5	0	0.000207766	0.00113204	-0.00220777	0.000112623	-0.00222718	-0.00351068	-0.00185048	-0.00573786	-0.00247378	-0.00343688	-0.00262524	-0.00530485	0.000374765						326.5	0.0131059	0.0140398	0.0138418	0.0141059	0.0135399	0.0125302	0.015002	0.0128321	0.0150962	0.0139923	0.0149263	0.0155486
	327	0.0123083	0.0124808	0.0134463	0.00913589	0.0115152	0.0102048	0.00899784	0.0106875	0.0058943	0.0101702	0.00834246	0.0101011	0.00748039	0.0121011		327	0	0.00017244	0.00113793	-0.00317244	-0.000793174	-0.00210354	-0.00331049	-0.00162086	-0.00641403	-0.00213818	-0.00396587	-0.00220721	-0.00482794	-0.000207208						327	0.0153083	0.0162394	0.0155325	0.0163083	0.0152394	0.0147738	0.0167221	0.0150669	0.0168428	0.0157566	0.0161876	0.01786
	327.5	0.0139902	0.0141276	0.016134	0.0108528	0.0142905	0.0130094	0.0108784	0.0115972	0.00789753	0.0111851	0.0104918	0.0111978	0.00963554	0.0141978		327.5	0	0.000137383	0.00214377	-0.00313738	0.000300312	-0.00098084	-0.00311184	-0.00239299	-0.00609268	-0.00280514	-0.00349844	-0.00279236	-0.00435467	0.000207636						327.5	0.0169902	0.0179183	0.0167027	0.0179902	0.0179183	0.0169966	0.0189215	0.0172809	0.0180685	0.0169998	0.0184279	0.0196499
	328	0.0156517	0.0157543	0.0178013	0.0125491	0.0150448	0.0147926	0.012737	0.0134848	0.00987793	0.0131771	0.0126171	0.013271	0.0107667	0.016271		328	0	0.000102592	0.00214957	-0.00310259	-0.000606913	-0.000859073	-0.00291469	-0.00216685	-0.00577376	-0.00247463	-0.00303456	-0.00238067	-0.004885	0.000619325						328	0.0191517	0.0200769	0.0183526	0.0201517	0.0195769	0.0186987	0.0201004	0.0184743	0.0202734	0.0187222	0.0206474	0.0204187
	328.5	0.017293	0.017361	0.0194483	0.0152249	0.0167781	0.0165547	0.0145739	0.0153505	0.0128357	0.0151463	0.0137188	0.0133209	0.0118741	0.0173209		328.5	0	6.80658e-05	0.00215532	-0.00206807	-0.000514842	-0.00073823	-0.00271904	-0.00194243	-0.00445727	-0.00214662	-0.00357421	-0.00397211	-0.00541889	2.78882e-05						328.5	0.021793	0.0222153	0.0199823	0.022293	0.0222153	0.0208802	0.0212589	0.0206472	0.0219579	0.0209239	0.0228462	0.0226664
	329	0.0189142	0.018948	0.0210752	0.0168804	0.0194907	0.0182959	0.0163893	0.0171945	0.013771	0.0170931	0.0157969	0.0153476	0.0139579	0.0193476		329	0	3.38011e-05	0.00216103	-0.0020338	0.00057653	-0.000618304	-0.00252487	-0.00171971	-0.00514318	-0.00182111	-0.00311735	-0.00356665	-0.00495631	0.000433354						329	0.0239142	0.0243337	0.0215922	0.0244142	0.0238337	0.0230415	0.0228973	0.0222999	0.023622	0.0231051	0.0245245	0.0248933
	329.5	0.0215156	0.0215154	0.0226823	0.0185158	0.0211828	0.0200163	0.0191834	0.018017	0.0156842	0.0190176	0.0178517	0.0173514	0.0170184	0.0213514		329.5	0	-2.04229e-07	0.0011667	-0.0029998	-0.000332789	-0.00149929	-0.00233218	-0.00349867	-0.00583146	-0.00249806	-0.00366394	-0.00416425	-0.00449724	-0.00016425						329.5	0.0260156	0.0259323	0.0241822	0.0260156	0.0259323	0.0251825	0.0245157	0.0239325	0.0257659	0.024266	0.0261826	0.0260996
	330	0.0220974	0.0230634	0.0242697	0.0201313	0.0228546	0.0227162	0.0209564	0.0198181	0.0175753	0.0199199	0.0198834	0.0183325	0.0190557	0.0233325		330	0	0.000966047	0.00217233	-0.00196605	0.000757207	0.000618834	-0.00114094	-0.00227931	-0.0045221	-0.00217745	-0.00221397	-0.0037649	-0.00304164	0.0012351						330	0.0290974	0.0280112	0.0262527	0.0275974	0.0285112	0.0273036	0.0266143	0.0255452	0.0273898	0.0259068	0.0283206	0.0282854
	330.5	0.0236596	0.0245922	0.0258375	0.0227271	0.0245061	0.0243957	0.0217085	0.021598	0.0204445	0.0218004	0.0218922	0.0202911	0.0210701	0.0252911		330.5	0	0.000932554	0.00217791	-0.000932554	0.000846523	0.000736061	-0.00195114	-0.0020616	-0.00321508	-0.00185926	-0.00176739	-0.00336855	-0.00258948	0.00163145						330.5	0.0311596	0.0295707	0.0278038	0.0301596	0.0305707	0.029905	0.0281933	0.0271381	0.0289939	0.0285277	0.0304387	0.0299509
	331	0.0252026	0.0261019	0.027386	0.0243033	0.0271377	0.026055	0.0234398	0.022357	0.0222922	0.0236591	0.0238784	0.0222274	0.0220619	0.0272274		331	0	0.000899313	0.00218345	-0.000899313	0.00193517	0.000852405	-0.00176277	-0.00284553	-0.00291037	-0.00154347	-0.00132417	-0.0029752	-0.00314072	0.0020248						331	0.0327026	0.0311108	0.0303357	0.0317026	0.0331108	0.0314867	0.0302529	0.0287115	0.0315784	0.0301288	0.0325371	0.0310964
	331.5	0.0277264	0.0275927	0.0289153	0.0258601	0.0287495	0.0266943	0.0261506	0.0240953	0.0241184	0.0244963	0.0258421	0.0241416	0.0250311	0.0291416		331.5	0	-0.000133678	0.00118895	-0.00186632	0.00102314	-0.00103213	-0.00157582	-0.00363109	-0.00360795	-0.00323006	-0.00188429	-0.00358481	-0.00269534	0.00141519						331.5	0.0342264	0.0326319	0.0328485	0.0337264	0.0346319	0.033549	0.0322932	0.0312656	0.0336435	0.0327103	0.0336159	0.0332219
	332	0.0292312	0.0290648	0.0294257	0.0273977	0.0303417	0.0293137	0.027841	0.025813	0.0269234	0.0263123	0.0267835	0.0270339	0.0269779	0.0300339		332	0	-0.000166422	0.000194404	-0.00183358	0.00111046	8.24754e-05	-0.00139028	-0.00341826	-0.0023078	-0.002919	-0.00244771	-0.00219735	-0.00225331	0.000802655						332	0.0362312	0.034634	0.0358424	0.0357312	0.0371341	0.0350921	0.0343145	0.0338005	0.0356893	0.0352725	0.0356753	0.0358277
	332.5	0.0307173	0.0315184	0.0319171	0.0289162	0.0319144	0.0309135	0.0295112	0.0285103	0.0287074	0.028107	0.0287029	0.0299045	0.0299027	0.0329045		332.5	0	0.000801081	0.00119982	-0.00180108	0.00119712	0.000196217	-0.00120613	-0.00220703	-0.00200991	-0.00261027	-0.00201441	-0.000812791	-0.000814592	0.00218721						332.5	0.0372173	0.0366174	0.0373177	0.0382173	0.0391174	0.037116	0.0363168	0.0358163	0.037716	0.0368154	0.0377155	0.037914
	333	0.0331848	0.0329536	0.0333899	0.0314159	0.0334679	0.0324939	0.0321614	0.0311874	0.0304705	0.0308809	0.0316004	0.0327536	0.0328056	0.0347536		333	0	-0.000231173	0.000205196	-0.00176883	0.000283129	-0.000690894	-0.00102335	-0.00199737	-0.00271425	-0.00230385	-0.00158436	-0.000431117	-0.000379161	0.00156888						333	0.0391847	0.0380822	0.0392744	0.0401847	0.0410822	0.0391211	0.0383003	0.0378133	0.0402237	0.0393393	0.0392367	0.0394809
	333.5	0.0346337	0.0353706	0.0358443	0.0328969	0.0360022	0.0350549	0.0337918	0.0338444	0.0332129	0.033634	0.0324762	0.0345814	0.0346868	0.0375814		333.5	0	0.000736814	0.00121053	-0.00173681	0.0013685	0.000421151	-0.000841945	-0.00078929	-0.00142079	-0.000999732	-0.00215752	-5.22974e-05	5.30128e-05	0.0029477						333.5	0.0416337	0.0405285	0.0412127	0.0426337	0.0425285	0.0416075	0.0407653	0.0397917	0.0422127	0.0413443	0.041739	0.0415286
	334	0.0370644	0.0367695	0.0362803	0.0353594	0.0365177	0.0375968	0.0354025	0.0364817	0.0349349	0.0363666	0.0343306	0.0363881	0.0365464	0.0393881		334	0	-0.00029496	-0.000784173	-0.00170504	-0.000546773	0.00053236	-0.00166189	-0.00058276	-0.00212953	-0.000697881	-0.00273387	-0.000676307	-0.000518041	0.00232369						334	0.0425644	0.0424565	0.0436328	0.0450644	0.0439565	0.0435752	0.0427119	0.0422515	0.0441831	0.0423306	0.0442227	0.0440572
	334.5	0.039477	0.0381505	0.0386981	0.0368035	0.0380143	0.0401197	0.0379938	0.0390992	0.0366366	0.0390787	0.0371636	0.0391739	0.0393847	0.0401739		334.5	0	-0.0013265	-0.000778917	-0.0026735	-0.00146268	0.000642739	-0.00148318	-0.000377771	-0.00284045	-0.00039828	-0.00231338	-0.000303121	-9.22929e-05	0.000696879						334.5	0.044477	0.0453665	0.0455348	0.046977	0.0458665	0.0450246	0.0446403	0.044693	0.0461351	0.0437984	0.0456878	0.046567
	335	0.0418716	0.0415138	0.0410979	0.0392294	0.0404924	0.0416239	0.0405658	0.0406973	0.0393181	0.0407707	0.0399756	0.0409389	0.0422019	0.0429389		335	0	-0.000357799	-0.0007737	-0.0026422	-0.0013792	-0.000247704	-0.00130581	-0.00117431	-0.00255351	-0.00110091	-0.00189602	-0.000932713	0.000330285	0.00106729						335	0.0473716	0.0477585	0.047919	0.0488716	0.0477585	0.0474557	0.0470505	0.0466163	0.0475689	0.0457478	0.0476346	0.0485582
	335.5	0.0432484	0.0428595	0.0424799	0.0416373	0.0419521	0.0441095	0.0431187	0.0422761	0.0409797	0.0434427	0.0427667	0.0436834	0.0439981	0.0456834		335.5	0	-0.000388868	-0.000768522	-0.00161113	-0.00129635	0.000861039	-0.000129747	-0.000972357	-0.00226871	0.000194248	-0.000481757	0.00043494	0.000749721	0.00243494						335.5	0.0502484	0.0496327	0.0492855	0.0502484	0.0496327	0.0493688	0.0494429	0.0490215	0.0494845	0.0481789	0.0500632	0.0510308
	336	0.0456076	0.0451879	0.0448442	0.0440273	0.0443935	0.0465765	0.0446526	0.0448357	0.0436216	0.0460948	0.044537	0.0454074	0.0467736	0.0474074		336	0	-0.000419707	-0.000763382	-0.00158029	-0.00121412	0.000968974	-0.000954994	-0.000771905	-0.00198602	0.000487215	-0.00107058	-0.000200135	0.00116604	0.00179986						336	0.0521076	0.0519893	0.0511343	0.0526076	0.0519893	0.0517639	0.0513174	0.050909	0.0513822	0.0495921	0.0519737	0.052985
	336.5	0.0479492	0.0474989	0.047191	0.0463996	0.0468168	0.0480254	0.0471677	0.0463763	0.0452438	0.0477273	0.0472868	0.0471113	0.0485285	0.0501113		336.5	0	-0.000450317	-0.000758281	-0.00154968	-0.00113249	7.61092e-05	-0.000781537	-0.00157294	-0.00270543	-0.000221989	-0.000662441	-0.000837916	0.000579278	0.00216208						336.5	0.0544492	0.0543284	0.0534658	0.0544492	0.0538284	0.0536413	0.0536744	0.0527787	0.0532621	0.0519873	0.0538664	0.0559211
	337	0.0502736	0.0497929	0.0495204	0.0487543	0.0482221	0.050456	0.0496642	0.0478981	0.0478467	0.0503402	0.0490163	0.0497952	0.050263	0.0517952		337	0	-0.0004807	-0.000753217	-0.0015193	-0.00205147	0.000182451	-0.000609364	-0.00237545	-0.00242691	6.66539e-05	-0.00125733	-0.000478378	-1.05444e-05	0.00152162						337	0.0562736	0.0561502	0.05578	0.0557736	0.0566502	0.0565011	0.0565139	0.0546309	0.0551245	0.0533648	0.0562414	0.0578391
	337.5	0.0525807	0.0520699	0.0518325	0.0510916	0.0506097	0.0518687	0.0521423	0.0504013	0.0494303	0.0519339	0.0517255	0.0524592	0.0519773	0.0544592		337.5	0	-0.000510859	-0.00074819	-0.00148914	-0.00197104	-0.000711992	-0.000438464	-0.00217941	-0.00315046	-0.000646836	-0.000855209	-0.000121498	-0.000603399	0.0018785						337.5	0.0580807	0.0584548	0.0575771	0.0570807	0.0584548	0.0583434	0.0583362	0.0564657	0.0569693	0.0557247	0.0580988	0.0602392
	338	0.0548709	0.0543301	0.0541277	0.0534117	0.0529797	0.0532637	0.054602	0.051886	0.0519948	0.0545084	0.0544148	0.0541036	0.0546716	0.0571036		338	0	-0.000540796	-0.000743201	-0.0014592	-0.00189121	-0.00160722	-0.000268824	-0.00298483	-0.00287604	-0.000362441	-0.000456057	-0.000767251	-0.000199258	0.00223275						338	0.0598709	0.0602425	0.0598573	0.0593709	0.0612425	0.0596685	0.0601413	0.0582833	0.0587969	0.0580673	0.0599389	0.0611217
	338.5	0.0571441	0.0565736	0.0554059	0.0557146	0.0553322	0.0556409	0.0560437	0.0543524	0.0555405	0.056064	0.0560843	0.0567285	0.056346	0.0597285		338.5	0	-0.000570511	-0.00173825	-0.00142949	-0.00181197	-0.00150321	-0.00110044	-0.00279168	-0.00160365	-0.00108014	-0.00105985	-0.000415615	-0.000798095	0.00258439						338.5	0.0621441	0.0620132	0.0621206	0.0606441	0.0630133	0.0624764	0.0624294	0.0600838	0.0601073	0.0603925	0.0622616	0.0624865
	339	0.0594007	0.0588006	0.0576673	0.0580007	0.0576673	0.0580007	0.0584674	0.0568007	0.0570674	0.0586007	0.0587341	0.0583341	0.0590008	0.0623341		339	0	-0.000600009	-0.00173333	-0.00139999	-0.00173331	-0.00139997	-0.000933285	-0.00259994	-0.00233326	-0.000799919	-0.000666553	-0.00106657	-0.000399885	0.00293343						339	0.0634007	0.0642673	0.0643673	0.0629007	0.0647673	0.0642673	0.0647007	0.0623673	0.0624007	0.0627007	0.0635673	0.064834
	339.5	0.0616406	0.0610113	0.0609121	0.0602699	0.0609854	0.0593431	0.0598732	0.058231	0.0595757	0.0601188	0.0613645	0.0599205	0.061636	0.0639205		339.5	0	-0.000629289	-0.000728452	-0.00137071	-0.00065523	-0.00229749	-0.00176736	-0.00340962	-0.00206485	-0.00152176	-0.000276148	-0.00172008	-4.59994e-06	0.00227992						339.5	0.0661406	0.0665048	0.0670975	0.0651406	0.0670048	0.0665414	0.0664552	0.0636341	0.0651772	0.0644919	0.0653561	0.0671642
	340	0.0638641	0.0632058	0.0621405	0.0615225	0.0632864	0.0616684	0.0622615	0.0606434	0.0620657	0.0616185	0.0629755	0.063488	0.0632519	0.066488		340	0	-0.000658354	-0.00172361	-0.00234165	-0.000577722	-0.00219576	-0.00160266	-0.0032207	-0.00179842	-0.00224563	-0.000888608	-0.000376139	-0.000612215	0.00262386						340	0.0688641	0.0682259	0.0693113	0.0673641	0.0687259	0.0687989	0.0686933	0.0653843	0.0669371	0.0667662	0.067128	0.0689774
	340.5	0.0660713	0.0643841	0.0653525	0.0637585	0.0645706	0.0639766	0.0646322	0.0640382	0.0635374	0.0640998	0.0665674	0.0660366	0.0668486	0.0690366		340.5	0	-0.00168721	-0.000718799	-0.00231279	-0.00150078	-0.00209478	-0.00143916	-0.00203315	-0.00253394	-0.00197153	0.000496094	-3.47168e-05	0.000777295	0.00296528						340.5	0.0705713	0.0704307	0.0715089	0.0690713	0.0709307	0.0715397	0.0704149	0.0681179	0.0681804	0.068524	0.0693833	0.0702736
	341	0.0682624	0.0655466	0.0665484	0.0649783	0.066838	0.0662679	0.0669856	0.0664154	0.065991	0.066563	0.0681404	0.0675666	0.0694264	0.0705666		341	0	-0.00271585	-0.00171403	-0.00328415	-0.0014244	-0.00199453	-0.00127686	-0.00184698	-0.00227139	-0.00169944	-0.000122019	-0.000695792	0.00116396	0.00230421						341	0.0732624	0.0721194	0.0731905	0.0717624	0.0726194	0.0732642	0.0721203	0.0708353	0.0699072	0.0707651	0.0716222	0.072053
	341.5	0.0694375	0.0676932	0.0687282	0.0671818	0.0690889	0.0685425	0.0683217	0.0677753	0.0684267	0.0680082	0.0696946	0.0700781	0.0709853	0.0720781		341.5	0	-0.00174428	-0.000709287	-0.00225572	-0.000348584	-0.000895017	-0.00111574	-0.00166217	-0.00101076	-0.00142933	0.000257079	0.000640657	0.00154779	0.00264066						341.5	0.0744375	0.0742921	0.0753561	0.0744375	0.0747921	0.0749725	0.0743096	0.0730364	0.0721178	0.07249	0.0738446	0.0738157
	342	0.0715967	0.0698242	0.0708921	0.0693692	0.0713234	0.0698005	0.0706409	0.070118	0.0708447	0.0704355	0.0722301	0.0725713	0.0725255	0.0745713		342	0	-0.00177251	-0.000704582	-0.00222749	-0.000273318	-0.00179623	-0.0009558	-0.00147871	-0.00075203	-0.00116119	0.000633411	0.000974652	0.000928829	0.00297465						342	0.0765967	0.076449	0.0770059	0.0765967	0.076949	0.0776646	0.0764829	0.0752215	0.0743123	0.0746986	0.0755509	0.0765619
	342.5	0.0737402	0.0709397	0.0730403	0.0715407	0.0725416	0.071042	0.0719432	0.0724436	0.072245	0.0718452	0.0747472	0.0750464	0.0750473	0.0770464		342.5	0	-0.00280053	-0.000699912	-0.00219947	-0.0011986	-0.00269816	-0.00179702	-0.00129659	-0.00149519	-0.00189501	0.001007	0.00130621	0.00130709	0.00330621						342.5	0.0782402	0.0790901	0.07864	0.0787402	0.0790901	0.0788408	0.0781404	0.0768907	0.0764908	0.0768911	0.0772411	0.0782918
	343	0.0758681	0.0730397	0.0751728	0.0736964	0.0747436	0.0722673	0.0742287	0.0747523	0.0736279	0.0742373	0.0762459	0.0765034	0.0765507	0.0785034		343	0	-0.00282834	-0.000695277	-0.00217166	-0.00112442	-0.00360081	-0.0016394	-0.00111578	-0.00224021	-0.00163076	0.000377877	0.000635366	0.000682601	0.00263537						343	0.0803681	0.0807157	0.0807586	0.0808681	0.0807157	0.0800011	0.0797822	0.0790441	0.0791535	0.0795677	0.0794153	0.0795055
	343.5	0.0769805	0.0741246	0.0762898	0.0758365	0.0769297	0.0744764	0.0764976	0.0770442	0.0759934	0.0756121	0.0787266	0.0789426	0.0780359	0.0809426		343.5	0	-0.00285595	-0.000690674	-0.00114405	-5.07883e-05	-0.00250416	-0.000482925	6.37036e-05	-0.000987085	-0.00136843	0.00174606	0.00196213	0.00105538	0.00396213						343.5	0.0824805	0.0828259	0.0828619	0.0824805	0.0828259	0.0821458	0.0819085	0.0811818	0.0813004	0.0812284	0.0815738	0.081203
	344	0.0780776	0.0751943	0.0783915	0.077961	0.0780999	0.0766694	0.07875	0.0783195	0.0773418	0.0779696	0.0801892	0.0803642	0.0805031	0.0823642		344	0	-0.00288337	0.000313895	-0.000116632	2.2314e-05	-0.00140821	0.000672417	0.00024189	-0.000735796	-0.000108006	0.00211157	0.00228652	0.00242546	0.00428652						344	0.0835776	0.0844207	0.0844498	0.0850776	0.0844207	0.0837749	0.0835193	0.0833041	0.0834318	0.0833735	0.0832166	0.0828847
	344.5	0.0801596	0.077249	0.079478	0.0790702	0.0802545	0.0778466	0.0799862	0.0795784	0.0796732	0.0793101	0.081634	0.0817681	0.0819524	0.0847681		344.5	0	-0.00291058	-0.00068157	-0.00108942	9.48869e-05	-0.00231296	-0.000173365	-0.000581213	-0.000486326	-0.000849465	0.00147443	0.00160856	0.00179287	0.00460856						344.5	0.0861596	0.0860004	0.0865227	0.0871596	0.0860004	0.0858886	0.0856149	0.0849109	0.0860478	0.0850031	0.0848439	0.0855505
	345	0.0822265	0.0792888	0.0815494	0.0801641	0.0823934	0.0800081	0.0812062	0.0808209	0.0809878	0.0816337	0.0830611	0.0831547	0.0833841	0.0861547		345	0	-0.0029376	-0.000677067	-0.0020624	0.000166935	-0.0022184	-0.00102026	-0.0014056	-0.00123866	-0.000592794	0.000834675	0.000928274	0.00115761	0.00392827						345	0.0882264	0.088065	0.0880806	0.0887264	0.087565	0.087487	0.0871953	0.0865026	0.0876485	0.0871172	0.0864558	0.0877007
	345.5	0.0842784	0.081314	0.0836058	0.0822428	0.0835169	0.0821539	0.0834101	0.0830472	0.0822856	0.0839404	0.0854707	0.0845241	0.0847981	0.0875241		345.5	0	-0.00296442	-0.000672596	-0.00203558	-0.000761537	-0.00212452	-0.000868266	-0.00123125	-0.00199278	-0.000337975	0.00119232	0.00024568	0.000519719	0.00324568						345.5	0.0902784	0.0901147	0.0901236	0.0902784	0.0896147	0.0890702	0.0892606	0.0880791	0.0897339	0.0892161	0.0880525	0.0893354
	346	0.0863156	0.0833245	0.0856474	0.0843066	0.085625	0.0842843	0.0845982	0.0842574	0.0845669	0.0852306	0.086863	0.0868764	0.0871948	0.0888764		346	0	-0.00299105	-0.000668158	-0.00200895	-0.000690525	-0.00203131	-0.00171736	-0.00205815	-0.00174868	-0.00108499	0.000547377	0.000560797	0.000879219	0.0025608						346	0.0923156	0.0921496	0.0916519	0.0918156	0.0906496	0.0906385	0.0913111	0.0896407	0.0918044	0.0912999	0.090134	0.0909546
	346.5	0.0883381	0.0863206	0.0876743	0.0853556	0.087718	0.0863993	0.0857705	0.0864518	0.0868317	0.0865042	0.089238	0.0892117	0.0885742	0.0912117		346.5	0	-0.00201749	-0.000663751	-0.00298251	-0.000620024	-0.00193878	-0.00256755	-0.00188631	-0.00150633	-0.00183383	0.000899882	0.000873645	0.00023613	0.00287365						346.5	0.0943381	0.09317	0.0931656	0.0938381	0.09267	0.0921918	0.0933468	0.0911874	0.0933599	0.0918687	0.0922006	0.0925587
	347	0.090346	0.0883023	0.0886867	0.0873898	0.089796	0.0884991	0.0879272	0.0876303	0.0880803	0.0887616	0.0905959	0.0905303	0.0909365	0.0935303		347	0	-0.00204374	-0.00165938	-0.00295626	-0.000550029	-0.00184691	-0.00241881	-0.0027157	-0.00226573	-0.00158448	0.000249853	0.000184244	0.000590476	0.00318424						347	0.095846	0.0951757	0.0951648	0.095346	0.0941757	0.0942304	0.0953679	0.0927195	0.0944007	0.0934226	0.0937523	0.0946476
	347.5	0.0923396	0.0902698	0.0906845	0.0884094	0.090859	0.0905839	0.0890684	0.0897933	0.0903127	0.0900027	0.0929369	0.0928322	0.0922819	0.0948322		347.5	0	-0.0020698	-0.00165503	-0.0039302	-0.00148054	-0.00175571	-0.00327114	-0.00254631	-0.00202685	-0.00233692	0.000597311	0.000492614	-5.77222e-05	0.00249261						347.5	0.0973396	0.0971671	0.0961496	0.0973396	0.0961671	0.0957543	0.0963745	0.0952369	0.0959268	0.0954617	0.0952892	0.0962215
	348	0.0943188	0.0932232	0.0926681	0.0904145	0.0929073	0.0916537	0.0911943	0.0909407	0.0925291	0.0922277	0.0952611	0.0951176	0.0936104	0.0961176		348	0	-0.00109567	-0.00165072	-0.00390433	-0.00141154	-0.00266515	-0.00312453	-0.00337814	-0.00178968	-0.00209113	0.000942279	0.000798773	-0.000708442	0.00179877						348	0.0993188	0.0986442	0.0981203	0.0988188	0.0981442	0.0977638	0.0983667	0.0967399	0.0974384	0.0964862	0.0968116	0.0977805
	348.5	0.0962839	0.0951626	0.0946375	0.0924053	0.0949409	0.0937087	0.0933049	0.0940727	0.0937297	0.0944368	0.0965687	0.0963867	0.0959223	0.0983867		348.5	0	-0.00112136	-0.00164644	-0.00387864	-0.00134304	-0.00257525	-0.00297897	-0.00221117	-0.00255422	-0.0018471	0.000284778	0.00010274	-0.000361662	0.00210274						348.5	0.100284	0.100607	0.0995768	0.0997839	0.100107	0.0987588	0.0998446	0.0987285	0.0989356	0.0979963	0.0983195	0.0993248
	349	0.099235	0.0970881	0.0965928	0.0943818	0.0969599	0.095749	0.0954005	0.0951896	0.0959145	0.0956301	0.0978598	0.0976395	0.0972176	0.0996395		349	0	-0.00214686	-0.00264219	-0.00485314	-0.00227503	-0.00348598	-0.00383445	-0.0040454	-0.00332043	-0.00360481	-0.00137517	-0.00159546	-0.00201736	0.000404535						349	0.101735	0.102556	0.101019	0.101735	0.102056	0.10024	0.102308	0.100203	0.100919	0.099492	0.100313	0.100354
	349.5	0.100172	0.0979999	0.0985341	0.0963442	0.0989646	0.0977747	0.0964811	0.0972913	0.0980838	0.0968078	0.0991345	0.0988762	0.0984965	0.101876		349.5	0	-0.00217218	-0.00163797	-0.00382782	-0.00120751	-0.00239736	-0.00369096	-0.0028808	-0.00208831	-0.00336425	-0.00103755	-0.00129582	-0.00167552	0.00170418						349.5	0.103172	0.104491	0.102448	0.103672	0.103991	0.101706	0.103258	0.102163	0.102887	0.100973	0.101792	0.10137
	350	0.101095	0.099898	0.100462	0.0972927	0.0999549	0.098786	0.0985469	0.099378	0.0992375	0.09897	0.100393	0.100097	0.100759	0.103097		350	0	-0.00119733	-0.000633779	-0.00380267	-0.00114047	-0.00230936	-0.00254849	-0.00171739	-0.00185785	-0.00212541	-0.000702332	-0.000998319	-0.000336111	0.00200168						350	0.105595	0.105912	0.104863	0.105095	0.105412	0.103659	0.104694	0.10361	0.104842	0.102441	0.103258	0.10287
	350.5	0.104005	0.101783	0.102375	0.0992273	0.101931	0.100783	0.100598	0.10045	0.101376	0.101117	0.101635	0.101302	0.102006	0.104302		350.5	0	-0.00222229	-0.00162962	-0.00477771	-0.0020739	-0.00322199	-0.00340704	-0.00355513	-0.00262903	-0.00288827	-0.0023695	-0.00270293	-0.00199912	0.000297068						350.5	0.107505	0.10782	0.107264	0.107005	0.10732	0.105598	0.106616	0.105542	0.106283	0.104894	0.104709	0.103857
	351	0.105901	0.103654	0.104276	0.101148	0.103893	0.102766	0.102634	0.102507	0.102499	0.102248	0.103862	0.103491	0.103237	0.106491		351	0	-0.00224707	-0.00162549	-0.00475293	-0.00200781	-0.00313525	-0.00326659	-0.00339403	-0.00340184	-0.00365281	-0.00203904	-0.00240964	-0.00266452	0.000590356						351	0.109901	0.109714	0.108652	0.108901	0.109214	0.107523	0.108025	0.106961	0.10821	0.106333	0.106146	0.10533
	351.5	0.107784	0.105512	0.105162	0.103055	0.104841	0.103735	0.104656	0.10455	0.103607	0.104365	0.105073	0.104665	0.104451	0.107665		351.5	0	-0.00227168	-0.00262139	-0.00472832	-0.00294218	-0.00404912	-0.00312714	-0.00323407	-0.00417625	-0.00341903	-0.00271092	-0.00311844	-0.0033323	-0.000118438						351.5	0.111284	0.111094	0.110526	0.110284	0.111094	0.109434	0.109919	0.108366	0.110123	0.107759	0.10807	0.107288
	352	0.108653	0.106357	0.107036	0.104949	0.106776	0.105689	0.105664	0.105578	0.105701	0.105466	0.106268	0.105824	0.10565	0.108824		352	0	-0.00229612	-0.00161731	-0.00370388	-0.00187702	-0.00296359	-0.00298868	-0.00307525	-0.00295227	-0.0031869	-0.00238512	-0.00282929	-0.00300244	0.000170705						352	0.113153	0.112962	0.112388	0.111653	0.112462	0.110832	0.111301	0.109758	0.111023	0.109171	0.10948	0.108733
	352.5	0.110509	0.108189	0.108896	0.105829	0.107697	0.10763	0.106658	0.107591	0.107779	0.106552	0.108447	0.107967	0.106834	0.110967		352.5	0	-0.00232038	-0.00161327	-0.00467962	-0.00281233	-0.00287868	-0.00385119	-0.00291755	-0.00272987	-0.00395641	-0.00206163	-0.0025422	-0.0036749	0.000457801						352.5	0.115509	0.114316	0.113735	0.113509	0.113316	0.112216	0.113169	0.111136	0.113409	0.11107	0.110876	0.110663
	353	0.112352	0.110007	0.110743	0.107696	0.109604	0.109557	0.108637	0.108591	0.108843	0.108624	0.109611	0.110095	0.108002	0.112095		353	0	-0.00234447	-0.00160926	-0.00465553	-0.00274809	-0.00279436	-0.00371468	-0.00376096	-0.00350905	-0.00372756	-0.00274043	-0.00225713	-0.00434968	-0.000257131						353	0.117852	0.116156	0.11557	0.114852	0.114656	0.113587	0.114024	0.112501	0.114282	0.111955	0.112259	0.112081
	353.5	0.114182	0.111813	0.111576	0.11055	0.110497	0.110471	0.110603	0.110576	0.109892	0.109681	0.11176	0.111208	0.109155	0.114208		353.5	0	-0.00236839	-0.00260527	-0.00363161	-0.0036843	-0.00371064	-0.00357913	-0.00360548	-0.00428978	-0.00450031	-0.00242149	-0.00297408	-0.00502676	2.59245e-05						353.5	0.119682	0.117484	0.116892	0.116182	0.115984	0.114945	0.115366	0.114353	0.115642	0.113826	0.113629	0.113484
	354	0.115999	0.113607	0.113397	0.112391	0.112378	0.112371	0.112554	0.112548	0.111927	0.111724	0.113894	0.113306	0.110293	0.115306		354	0	-0.00239214	-0.00260131	-0.00360786	-0.00362096	-0.00362751	-0.00344454	-0.00345109	-0.00407205	-0.00427467	-0.00210481	-0.00269301	-0.00570612	-0.000693015						354	0.120999	0.119299	0.118701	0.117499	0.117799	0.11579	0.117195	0.115691	0.116489	0.115185	0.114486	0.114874
	354.5	0.117803	0.115387	0.115206	0.113219	0.114245	0.114258	0.114492	0.113505	0.112947	0.112752	0.115013	0.114389	0.112415	0.116389		354.5	0	-0.00241572	-0.00259738	-0.00458428	-0.00355807	-0.00354497	-0.0033109	-0.00429779	-0.00485586	-0.00505062	-0.00279035	-0.00341393	-0.00538772	-0.00141393						354.5	0.122803	0.120602	0.119998	0.118803	0.119102	0.117621	0.118511	0.116517	0.117823	0.11603	0.115829	0.116251
	355	0.119594	0.116155	0.116001	0.115034	0.115099	0.116131	0.115416	0.114449	0.114953	0.113766	0.116116	0.115458	0.113523	0.117458		355	0	-0.00343914	-0.00359348	-0.00456086	-0.00449562	-0.003463	-0.00417819	-0.00514557	-0.00464119	-0.00582814	-0.0034781	-0.00413681	-0.00607157	-0.00213681						355	0.124094	0.121891	0.120781	0.120094	0.119891	0.11894	0.120314	0.11783	0.119143	0.117363	0.11716	0.117615
	355.5	0.121373	0.116911	0.117784	0.115836	0.11694	0.116992	0.116327	0.116379	0.115945	0.115766	0.117205	0.116512	0.114616	0.118512		355.5	0	-0.0044624	-0.0035896	-0.0055376	-0.00443361	-0.00438161	-0.00504642	-0.00499442	-0.00542803	-0.00560723	-0.00416804	-0.00486163	-0.00675764	-0.00286163						355.5	0.125873	0.123668	0.122553	0.121373	0.121168	0.119746	0.121105	0.119131	0.120451	0.118683	0.117977	0.118966
	356	0.12214	0.118654	0.118554	0.116625	0.117768	0.118839	0.117224	0.117296	0.116924	0.116752	0.11828	0.117551	0.116694	0.119551		356	0	-0.00348549	-0.00358575	-0.00551451	-0.00437203	-0.00330079	-0.00491556	-0.00484432	-0.00521635	-0.00538786	-0.00386015	-0.00458838	-0.0054459	-0.00258838						356	0.12664	0.125433	0.123811	0.12264	0.122433	0.12104	0.121883	0.120418	0.122247	0.119989	0.119282	0.119803
	356.5	0.123894	0.120386	0.120312	0.118402	0.119583	0.119673	0.119108	0.118199	0.117888	0.117724	0.11934	0.118577	0.117758	0.120577		356.5	0	-0.00350842	-0.00358193	-0.00549158	-0.00431088	-0.00422054	-0.00478563	-0.00569528	-0.00600616	-0.00617002	-0.00455442	-0.00531705	-0.00613635	-0.00331705						356.5	0.128394	0.126685	0.125058	0.123894	0.123685	0.122821	0.122648	0.121693	0.12303	0.121284	0.120075	0.120628
	357	0.124636	0.121105	0.122058	0.119167	0.121386	0.120495	0.119979	0.119089	0.118838	0.118682	0.120385	0.119588	0.118807	0.121588		357	0	-0.00353119	-0.00257814	-0.00546881	-0.00325016	-0.00414084	-0.0046566	-0.00554728	-0.00579744	-0.00595371	-0.00425082	-0.00504761	-0.00582896	-0.00304761						357	0.129136	0.127925	0.126292	0.124636	0.125425	0.124089	0.123901	0.123456	0.1243	0.122565	0.121355	0.12194
	357.5	0.126366	0.122812	0.123791	0.119919	0.122176	0.122304	0.120837	0.120965	0.120775	0.119627	0.121416	0.120586	0.119842	0.122586		357.5	0	-0.0035538	-0.00257437	-0.0064462	-0.00418987	-0.0040617	-0.00552847	-0.00540031	-0.00559018	-0.00673891	-0.00494935	-0.00578005	-0.00652372	-0.00378005						357.5	0.130366	0.129153	0.127514	0.125866	0.126653	0.125845	0.125643	0.124207	0.125558	0.123835	0.122622	0.12274
	358	0.127083	0.124507	0.124513	0.12166	0.123953	0.1231	0.121682	0.121829	0.121699	0.121558	0.122433	0.121569	0.120863	0.123569		358	0	-0.00257625	-0.00257062	-0.00542375	-0.00312999	-0.00398312	-0.00540124	-0.00525436	-0.00538436	-0.00552561	-0.00464997	-0.00551435	-0.0062206	-0.00351435						358	0.131583	0.130369	0.128725	0.127083	0.127369	0.127589	0.126871	0.124945	0.126804	0.124592	0.123877	0.124027
	358.5	0.127789	0.12519	0.126222	0.122388	0.124718	0.123884	0.123514	0.12268	0.122609	0.122475	0.122436	0.122538	0.121869	0.124538		358.5	0	-0.00259855	-0.00156691	-0.00540145	-0.00307054	-0.00390508	-0.00427489	-0.00510943	-0.00517997	-0.00531379	-0.00535268	-0.0052505	-0.00591959	-0.0032505						358.5	0.132289	0.131572	0.129923	0.128289	0.128572	0.128821	0.127588	0.126171	0.128037	0.125836	0.12462	0.124801
	359	0.129483	0.125862	0.12692	0.124104	0.126471	0.125655	0.124333	0.123517	0.123506	0.123379	0.123425	0.123494	0.122862	0.125494		359	0	-0.00362069	-0.00256322	-0.00537931	-0.00301149	-0.00382758	-0.00514942	-0.00596551	-0.005977	-0.00610344	-0.00605746	-0.00598849	-0.00662067	-0.00398849						359	0.133983	0.132264	0.131109	0.129483	0.129264	0.13004	0.128293	0.127385	0.128759	0.126569	0.125851	0.126063
	359.5	0.130165	0.127522	0.127605	0.124808	0.127212	0.126414	0.12514	0.125342	0.12539	0.12427	0.124401	0.125437	0.123841	0.125437		359.5	0	-0.00264268	-0.00255955	-0.00535732	-0.00295286	-0.00375062	-0.00502482	-0.00482259	-0.00477544	-0.00589455	-0.00576428	-0.0047283	-0.00632383	-0.0047283						359.5	0.135165	0.132945	0.131784	0.130665	0.130445	0.130748	0.129486	0.128587	0.129968	0.12729	0.127069	0.126313
	360	0.130835	0.128171	0.129279	0.1255	0.128941	0.127161	0.125934	0.126155	0.12526	0.125148	0.125362	0.125366	0.124806	0.126366		360	0	-0.00266452	-0.00155591	-0.00533548	-0.00189463	-0.0036742	-0.00490108	-0.00468065	-0.00557528	-0.00568711	-0.00547313	-0.0054699	-0.00602905	-0.0044699						360	0.136335	0.133613	0.132447	0.131835	0.131613	0.131944	0.131168	0.129278	0.130666	0.127998	0.127776	0.127551
	360.5	0.131494	0.128808	0.129942	0.12718	0.129657	0.127896	0.126716	0.126955	0.126118	0.126013	0.12631	0.126281	0.124758	0.127281		360.5	0	-0.0026862	-0.0015523	-0.0043138	-0.0018368	-0.0035983	-0.0047782	-0.0045397	-0.0053765	-0.0054811	-0.005184	-0.0052133	-0.0067363	-0.0042133						360.5	0.136494	0.13477	0.133599	0.132494	0.13277	0.132128	0.131837	0.129957	0.130852	0.128695	0.128471	0.128277
	361	0.133142	0.130434	0.130593	0.127849	0.130362	0.128619	0.126486	0.127742	0.126963	0.127865	0.127245	0.127183	0.125696	0.128183		361	0	-0.00270773	-0.00254871	-0.00529227	-0.00277937	-0.00452293	-0.00665617	-0.00539972	-0.0061791	-0.00527652	-0.00589687	-0.00595847	-0.00744558	-0.00495847						361	0.137642	0.135416	0.134239	0.133642	0.133416	0.133301	0.132496	0.130624	0.132026	0.12938	0.129655	0.128991
	361.5	0.133778	0.131049	0.131233	0.128507	0.131055	0.12933	0.127243	0.128517	0.127795	0.128704	0.128166	0.128072	0.126621	0.129072		361.5	0	-0.00272912	-0.00254515	-0.00527088	-0.00272234	-0.00444808	-0.00653498	-0.00526071	-0.00598306	-0.00507335	-0.00561172	-0.0057054	-0.00715686	-0.0047054						361.5	0.138778	0.13605	0.135368	0.134278	0.13405	0.133962	0.133142	0.131779	0.132689	0.130554	0.130326	0.130193
	362	0.135403	0.131652	0.131861	0.129153	0.131737	0.130029	0.127988	0.12928	0.128614	0.129531	0.129074	0.128948	0.127532	0.129948		362	0	-0.00375036	-0.00354161	-0.00624964	-0.00366571	-0.00537374	-0.00741463	-0.00612266	-0.00678837	-0.00587158	-0.00632853	-0.00645407	-0.00787014	-0.00545407						362	0.139403	0.137173	0.135986	0.135403	0.135173	0.134611	0.133778	0.132924	0.133841	0.131216	0.130986	0.130883
	362.5	0.136016	0.133245	0.132478	0.130788	0.132407	0.131716	0.128721	0.130031	0.130421	0.130345	0.129969	0.129812	0.128431	0.130812		362.5	0	-0.00277145	-0.00353809	-0.00522855	-0.00360946	-0.00429991	-0.0072951	-0.00598556	-0.00559502	-0.0056712	-0.00604729	-0.00620447	-0.00758539	-0.00520447						362.5	0.140516	0.138285	0.136592	0.136516	0.136285	0.13525	0.134902	0.133557	0.13448	0.132366	0.132135	0.131561
	363	0.137619	0.133826	0.134084	0.131411	0.133065	0.132392	0.130442	0.131769	0.131216	0.131146	0.131851	0.130662	0.129316	0.131662		363	0	-0.0037924	-0.0035346	-0.0062076	-0.0045536	-0.0052266	-0.0071764	-0.0058494	-0.00640299	-0.00647219	-0.00576799	-0.00695659	-0.00830259	-0.00595659						363	0.140619	0.139386	0.137688	0.137119	0.136886	0.135876	0.136015	0.134678	0.135109	0.133505	0.132773	0.132729
	363.5	0.13921	0.135397	0.134679	0.132023	0.133712	0.133056	0.131152	0.132496	0.131998	0.132936	0.13272	0.1315	0.130188	0.1325		363.5	0	-0.0038132	-0.00453113	-0.0071868	-0.00549812	-0.00615378	-0.00805851	-0.00671417	-0.00721229	-0.00627456	-0.0064906	-0.00771041	-0.00902174	-0.00671041						363.5	0.14171	0.140476	0.138272	0.13771	0.137976	0.136992	0.137117	0.135289	0.136227	0.134133	0.133399	0.133884
	364	0.139791	0.135957	0.136263	0.133625	0.134348	0.134709	0.131849	0.132211	0.133768	0.133712	0.133576	0.133325	0.131048	0.133325		364	0	-0.00383387	-0.00352769	-0.00616613	-0.00544302	-0.00508147	-0.00794143	-0.00757987	-0.00602289	-0.00607827	-0.00621512	-0.00646592	-0.00874281	-0.00646592						364	0.142291	0.141055	0.139346	0.138791	0.139055	0.137597	0.138208	0.136388	0.136833	0.13475	0.134514	0.134529
	364.5	0.140361	0.137506	0.136836	0.134215	0.135972	0.135351	0.133535	0.132914	0.134526	0.134477	0.134419	0.134137	0.132895	0.134137		364.5	0	-0.00285439	-0.00352427	-0.00614561	-0.0043883	-0.00500965	-0.00682515	-0.00744649	-0.00583479	-0.00588333	-0.00594152	-0.0062231	-0.00746579	-0.0062231						364.5	0.143361	0.141623	0.140409	0.139361	0.139623	0.138691	0.139288	0.136977	0.137929	0.135356	0.134618	0.135662
	365	0.14192	0.138045	0.138399	0.135794	0.136586	0.136981	0.13421	0.133606	0.136272	0.13523	0.13525	0.133938	0.133729	0.134938		365	0	-0.00387477	-0.00352087	-0.00612523	-0.00533396	-0.00493832	-0.00770966	-0.00831402	-0.00564798	-0.00668972	-0.00666979	-0.00798194	-0.00819066	-0.00698194						365	0.14442	0.14268	0.140961	0.14042	0.14018	0.138773	0.139857	0.138055	0.138513	0.13645	0.135711	0.136283
	365.5	0.142468	0.139573	0.138951	0.137363	0.138188	0.137601	0.135873	0.134286	0.137006	0.136971	0.136068	0.135726	0.134551	0.136726		365.5	0	-0.00289501	-0.0035175	-0.00510499	-0.00427998	-0.00486748	-0.00659496	-0.00818246	-0.00546244	-0.00549744	-0.00639991	-0.00674242	-0.00791741	-0.00574242						365.5	0.144468	0.143727	0.141503	0.141468	0.141227	0.139346	0.140416	0.138622	0.139587	0.136534	0.136293	0.136394
	366	0.144006	0.140091	0.140492	0.137921	0.138779	0.138209	0.137525	0.135954	0.136728	0.136699	0.136874	0.135501	0.13436	0.137501		366	0	-0.00391511	-0.00351415	-0.00608489	-0.00522638	-0.00579712	-0.00648105	-0.00805179	-0.00727817	-0.00730646	-0.00713188	-0.00850454	-0.00964603	-0.00650454						366	0.145506	0.144763	0.142034	0.142006	0.142263	0.139907	0.140463	0.139178	0.14015	0.137107	0.137364	0.136994
	366.5	0.144533	0.140598	0.141022	0.138468	0.14036	0.138806	0.138165	0.135611	0.137438	0.138416	0.137668	0.136265	0.135157	0.138265		366.5	0	-0.00393508	-0.00351082	-0.00606492	-0.00417313	-0.00572724	-0.00636791	-0.00892201	-0.00709515	-0.00611679	-0.00686567	-0.00826828	-0.00937649	-0.00626828						366.5	0.146533	0.145789	0.143055	0.143033	0.142289	0.140958	0.141001	0.139724	0.141202	0.13817	0.137925	0.138083
	367	0.14605	0.142095	0.142543	0.139005	0.14093	0.140392	0.138795	0.137257	0.138137	0.139122	0.138449	0.137017	0.135941	0.139017		367	0	-0.00395491	-0.00350752	-0.00704509	-0.00512025	-0.00565783	-0.00725554	-0.00879312	-0.00791337	-0.0069284	-0.00760126	-0.00903362	-0.0101088	-0.00703362						367	0.14805	0.146304	0.144065	0.14405	0.142804	0.141998	0.141528	0.140259	0.141744	0.138721	0.138975	0.138661
	367.5	0.146557	0.143582	0.143053	0.140532	0.141489	0.140968	0.140413	0.137892	0.138824	0.139816	0.139218	0.137756	0.136714	0.139756		367.5	0	-0.0029746	-0.00350423	-0.0060254	-0.00506773	-0.0055889	-0.00614393	-0.0086651	-0.00773283	-0.00674129	-0.00733866	-0.00880056	-0.00984289	-0.00680056						367.5	0.148557	0.147309	0.145065	0.145057	0.143809	0.143027	0.142544	0.141284	0.142275	0.139763	0.139515	0.138729
	368	0.147053	0.144059	0.144552	0.141048	0.143038	0.141533	0.14102	0.138515	0.1395	0.140498	0.139976	0.139484	0.137475	0.140484		368	0	-0.00299416	-0.00250097	-0.00600584	-0.00401557	-0.00552043	-0.00603308	-0.00853794	-0.00755351	-0.00655546	-0.00707783	-0.00756908	-0.0095788	-0.00656908						368	0.149053	0.148304	0.145555	0.146053	0.144304	0.143547	0.142551	0.141798	0.143296	0.140793	0.140044	0.139785
	368.5	0.14854	0.144526	0.145042	0.142553	0.144576	0.142087	0.142617	0.140128	0.140164	0.141169	0.141721	0.140201	0.138223	0.141201		368.5	0	-0.00401359	-0.00349773	-0.00598641	-0.00396375	-0.00645243	-0.00592298	-0.00841165	-0.00837541	-0.00737087	-0.00681877	-0.00833916	-0.0103165	-0.00733916						368.5	0.15004	0.148789	0.146035	0.14654	0.145289	0.144556	0.143047	0.142302	0.144307	0.141314	0.140562	0.140332
	369	0.149016	0.145983	0.145522	0.143049	0.145104	0.143631	0.143202	0.14173	0.140818	0.142829	0.142455	0.140905	0.13896	0.141905		369	0	-0.00303289	-0.00349452	-0.00596711	-0.00391229	-0.00538488	-0.00581362	-0.00728621	-0.00819851	-0.00618754	-0.00656146	-0.0081108	-0.010056	-0.0071108						369	0.151016	0.149763	0.147005	0.147016	0.145763	0.145554	0.144033	0.142296	0.145307	0.142324	0.141071	0.140868
	369.5	0.150482	0.14643	0.146991	0.143535	0.145621	0.144165	0.143777	0.142321	0.14246	0.142477	0.143177	0.141598	0.139685	0.141598		369.5	0	-0.00405206	-0.00349132	-0.00694794	-0.00486118	-0.0063178	-0.006705	-0.00816162	-0.0080228	-0.00800545	-0.00730589	-0.00888398	-0.0107972	-0.00888398						369.5	0.151482	0.150228	0.147965	0.147482	0.146728	0.146543	0.145008	0.14328	0.145798	0.143324	0.141569	0.141893
	370	0.150939	0.147868	0.148451	0.14501	0.147128	0.145688	0.144342	0.142901	0.144091	0.144114	0.143887	0.14228	0.141399	0.14228		370	0	-0.0030711	-0.00248815	-0.0059289	-0.00381041	-0.00525116	-0.00659712	-0.00803787	-0.00684828	-0.00682458	-0.00705204	-0.00865869	-0.0095402	-0.00865869						370	0.151939	0.151183	0.148915	0.148939	0.147183	0.147022	0.145974	0.144254	0.146278	0.144313	0.142557	0.142908
	370.5	0.151386	0.148296	0.148901	0.145476	0.146626	0.145201	0.145896	0.143471	0.144711	0.143741	0.144586	0.142951	0.142101	0.142951		370.5	0	-0.00309001	-0.002485	-0.00590999	-0.00475998	-0.00618498	-0.00548996	-0.00791495	-0.00667494	-0.00764493	-0.00679991	-0.00843492	-0.00928491	-0.00843492						370.5	0.152386	0.151128	0.149356	0.149886	0.148128	0.147991	0.147431	0.144718	0.146748	0.144793	0.143036	0.143413
	371	0.151822	0.148714	0.149341	0.145931	0.147113	0.145703	0.146439	0.14403	0.14532	0.144356	0.145273	0.14361	0.142791	0.14361		371	0	-0.00310879	-0.00248187	-0.00589121	-0.00470989	-0.00611923	-0.00538352	-0.00779286	-0.00650276	-0.00746649	-0.00654946	-0.00821265	-0.00903133	-0.00821265						371	0.152822	0.151563	0.149786	0.150822	0.149063	0.148449	0.147877	0.145672	0.147208	0.145263	0.143504	0.144408
	371.5	0.15225	0.149122	0.149771	0.146377	0.14759	0.147196	0.146972	0.145578	0.146918	0.14596	0.145949	0.144258	0.14347	0.144258		371.5	0	-0.00312745	-0.00247876	-0.00587255	-0.00466014	-0.00505393	-0.0052778	-0.00667159	-0.00533173	-0.00628925	-0.0063007	-0.00799187	-0.00877946	-0.00799187						371.5	0.15375	0.152489	0.151207	0.15125	0.149489	0.148898	0.148313	0.146617	0.147659	0.145723	0.143962	0.145393
	372	0.152667	0.149521	0.150192	0.146813	0.148057	0.147678	0.147495	0.145116	0.147506	0.146554	0.145614	0.144895	0.144138	0.144895		372	0	-0.00314598	-0.00247567	-0.00585402	-0.00461072	-0.00498907	-0.00517278	-0.00755114	-0.00516186	-0.0061132	-0.00705361	-0.00777258	-0.00852928	-0.00777258						372	0.154667	0.152905	0.151619	0.151667	0.150405	0.149838	0.14874	0.147551	0.1481	0.145673	0.144911	0.145868
	372.5	0.154076	0.149911	0.151603	0.14724	0.149514	0.148151	0.148007	0.145644	0.148082	0.147137	0.147267	0.145521	0.144795	0.146521		372.5	0	-0.00416439	-0.0024726	-0.00683561	-0.00456163	-0.00592465	-0.00606847	-0.00843148	-0.00599312	-0.00693832	-0.00680817	-0.00855475	-0.00928078	-0.00755475						372.5	0.155076	0.153812	0.152021	0.152576	0.150812	0.149767	0.149658	0.147976	0.148531	0.147113	0.14585	0.146332
	373	0.154474	0.150292	0.152005	0.148657	0.149962	0.148614	0.14851	0.146162	0.148649	0.14671	0.14791	0.146136	0.14544	0.146136		373	0	-0.00418267	-0.00246955	-0.00581733	-0.00451288	-0.00586065	-0.00596486	-0.00831263	-0.00582551	-0.00776462	-0.00656438	-0.00833838	-0.00903393	-0.00833838						373	0.155474	0.154209	0.153413	0.153474	0.151709	0.150688	0.150066	0.149392	0.148953	0.147544	0.146279	0.146788
	373.5	0.154864	0.150663	0.152397	0.149065	0.149399	0.149067	0.149002	0.146669	0.149205	0.147272	0.147542	0.14774	0.145075	0.14774		373.5	0	-0.00420083	-0.00246653	-0.00579917	-0.00546444	-0.00579708	-0.00586194	-0.00819458	-0.00565902	-0.00759207	-0.00732221	-0.00712346	-0.00978874	-0.00712346						373.5	0.156364	0.154597	0.153297	0.154364	0.152097	0.151598	0.150464	0.149798	0.148865	0.147965	0.146699	0.147233
	374	0.155244	0.152025	0.15278	0.148463	0.149828	0.14851	0.149484	0.147167	0.14875	0.147823	0.148162	0.147334	0.145699	0.148334		374	0	-0.00321888	-0.00246352	-0.00678112	-0.00541633	-0.00673394	-0.0057597	-0.00807731	-0.00649364	-0.00742068	-0.00708166	-0.00790997	-0.00954518	-0.00690997						374	0.156244	0.154476	0.153671	0.153744	0.151976	0.151999	0.150853	0.150195	0.148768	0.147877	0.146609	0.147169
	374.5	0.155615	0.151378	0.153154	0.148852	0.150246	0.149944	0.149957	0.147654	0.148286	0.148365	0.148772	0.147917	0.145312	0.147917		374.5	0	-0.0042368	-0.00246053	-0.0067632	-0.00536854	-0.00567121	-0.00565815	-0.00796082	-0.00732936	-0.00725043	-0.00684271	-0.0076979	-0.0103032	-0.0076979						374.5	0.156115	0.155345	0.154036	0.153615	0.151845	0.151891	0.150733	0.150082	0.149161	0.148279	0.14701	0.147095
	375	0.155977	0.151722	0.152519	0.149231	0.150656	0.150368	0.14942	0.148132	0.148811	0.147895	0.149371	0.14749	0.144914	0.14849		375	0	-0.0042546	-0.00345757	-0.0067454	-0.00532107	-0.0056089	-0.00655727	-0.00784511	-0.00716618	-0.00808131	-0.00660535	-0.00848725	-0.0110629	-0.00748725						375	0.156477	0.155706	0.154392	0.153977	0.151706	0.151774	0.151604	0.14996	0.149545	0.148672	0.147901	0.147012
	375.5	0.15633	0.152057	0.152875	0.149602	0.151056	0.149783	0.149873	0.148599	0.148326	0.147416	0.14896	0.148052	0.145505	0.149052		375.5	0	-0.00427228	-0.00345462	-0.00672772	-0.00527391	-0.00654701	-0.00645707	-0.00773016	-0.00800408	-0.00891332	-0.00736957	-0.00827799	-0.0108242	-0.00727799						375.5	0.15683	0.155557	0.153739	0.15383	0.152057	0.151147	0.150966	0.149829	0.14942	0.148056	0.147783	0.146919
	376	0.155673	0.152384	0.152222	0.148963	0.151446	0.149188	0.149316	0.148057	0.14883	0.147927	0.149538	0.148603	0.145086	0.148603		376	0	-0.00328985	-0.00345169	-0.00671015	-0.00422707	-0.00648553	-0.00635752	-0.00761598	-0.00684305	-0.00774644	-0.00613535	-0.00707012	-0.010587	-0.00707012						376	0.156173	0.155399	0.153577	0.153673	0.151899	0.151012	0.151318	0.148689	0.149286	0.147931	0.147656	0.146817
	376.5	0.156008	0.151701	0.15156	0.149316	0.151828	0.149584	0.14975	0.148506	0.148325	0.147428	0.149106	0.149145	0.145657	0.148145		376.5	0	-0.0043073	-0.00444878	-0.0066927	-0.00418054	-0.00642446	-0.00625864	-0.00750256	-0.0076831	-0.00858066	-0.00690269	-0.00686363	-0.0103515	-0.00786363						376.5	0.156008	0.155233	0.153906	0.153008	0.151733	0.151367	0.151162	0.14854	0.149142	0.148296	0.14752	0.147206
	377	0.155334	0.15201	0.151889	0.148659	0.1512	0.148971	0.149174	0.148945	0.14781	0.146918	0.148663	0.148676	0.146217	0.147676		377	0	-0.00332463	-0.00344589	-0.00667537	-0.00413431	-0.00636378	-0.00616041	-0.00638989	-0.0075242	-0.00841599	-0.00667156	-0.00665851	-0.00911745	-0.00765851						377	0.156334	0.155057	0.153226	0.152834	0.152057	0.151713	0.150997	0.148382	0.14949	0.147653	0.147375	0.147085
	377.5	0.155652	0.15131	0.151209	0.147994	0.150563	0.149348	0.149589	0.148374	0.148285	0.147399	0.14821	0.149197	0.145767	0.147197		377.5	0	-0.00434185	-0.00444302	-0.00765815	-0.00508839	-0.00630352	-0.00606283	-0.00727796	-0.00736635	-0.0082524	-0.00744196	-0.00645474	-0.00988499	-0.00845474						377.5	0.155652	0.155373	0.153538	0.152652	0.151373	0.151051	0.150323	0.148215	0.149329	0.148	0.147222	0.146956
	378	0.15496	0.151601	0.15052	0.148319	0.150918	0.149717	0.148994	0.147794	0.147751	0.14687	0.148746	0.148708	0.146306	0.147708		378	0	-0.00335896	-0.00444017	-0.00664104	-0.00404278	-0.00524364	-0.0059659	-0.00716677	-0.00720954	-0.00808989	-0.00621388	-0.00625232	-0.00865405	-0.00725232						378	0.15546	0.15518	0.153341	0.15246	0.15118	0.150379	0.15014	0.148539	0.149159	0.147339	0.146559	0.146317
	378.5	0.15426	0.150884	0.150823	0.148636	0.150263	0.149076	0.149391	0.147204	0.147207	0.146332	0.148273	0.148209	0.146836	0.147209		378.5	0	-0.00337595	-0.00343734	-0.00562405	-0.00399746	-0.00518417	-0.0048696	-0.00705631	-0.00705377	-0.00792845	-0.0059873	-0.00605123	-0.00742464	-0.00705123						378.5	0.15576	0.154479	0.153135	0.15176	0.150979	0.149699	0.149948	0.148355	0.14898	0.147168	0.145887	0.14617
	379	0.154552	0.150159	0.150117	0.147945	0.149599	0.149427	0.148778	0.147605	0.147653	0.146784	0.14779	0.1477	0.146355	0.1467		379	0	-0.00439283	-0.00443453	-0.00660717	-0.00495244	-0.00512508	-0.00577394	-0.00694658	-0.00689902	-0.00776808	-0.00676221	-0.00685146	-0.00819674	-0.00785146						379	0.155052	0.153769	0.152421	0.151552	0.150269	0.14951	0.149248	0.148162	0.148293	0.146989	0.145707	0.146013
	379.5	0.153835	0.150425	0.149403	0.147244	0.148927	0.148768	0.148156	0.145997	0.146089	0.146226	0.147296	0.147182	0.144864	0.146182		379.5	0	-0.0034096	-0.00443173	-0.0065904	-0.00490772	-0.00506638	-0.00567891	-0.00783757	-0.00774529	-0.00760876	-0.00653861	-0.00665301	-0.00897034	-0.00765301						379.5	0.154335	0.153051	0.151698	0.150835	0.149551	0.149313	0.14854	0.14746	0.147597	0.146802	0.145017	0.145348
	380	0.152109	0.148683	0.14868	0.146536	0.147246	0.148101	0.147525	0.14538	0.146517	0.145659	0.146793	0.146653	0.144364	0.145653		380	0	-0.00342626	-0.00342896	-0.00557374	-0.00486329	-0.00400807	-0.0045845	-0.00672928	-0.00559257	-0.00645048	-0.00531647	-0.00545586	-0.00774542	-0.00645586						380	0.153609	0.152324	0.150467	0.149609	0.148824	0.148607	0.147322	0.14725	0.146892	0.145605	0.14432	0.144674
	380.5	0.151375	0.148933	0.147949	0.145818	0.146556	0.147425	0.146885	0.144754	0.144935	0.144082	0.14628	0.146115	0.143853	0.145115		380.5	0	-0.00244282	-0.0034262	-0.00555718	-0.00481916	-0.00395014	-0.00449071	-0.00662169	-0.00644085	-0.00729325	-0.00509578	-0.00526001	-0.00752198	-0.00626001						380.5	0.152875	0.151089	0.149228	0.148875	0.147589	0.147392	0.146597	0.146531	0.146179	0.1449	0.143613	0.143491
	381	0.150633	0.148174	0.14621	0.145093	0.145858	0.146741	0.146236	0.143118	0.144343	0.143496	0.145757	0.144568	0.142333	0.144568		381	0	-0.00245926	-0.00442346	-0.00554074	-0.00477531	-0.00389259	-0.00439753	-0.00751482	-0.00629013	-0.00713704	-0.00487655	-0.00606544	-0.0083	-0.00606544						381	0.151633	0.149845	0.14798	0.147633	0.146345	0.146169	0.144863	0.145804	0.144957	0.143187	0.142399	0.142299
	381.5	0.149883	0.146407	0.145462	0.144359	0.145151	0.145048	0.144578	0.141474	0.142743	0.142901	0.144224	0.143011	0.141803	0.143011		381.5	0	-0.00347559	-0.00442073	-0.00552441	-0.00473175	-0.00483542	-0.00530497	-0.00840864	-0.00714039	-0.00698185	-0.00565874	-0.00687213	-0.00807948	-0.00687213						381.5	0.150383	0.148593	0.146724	0.146383	0.144593	0.144938	0.143621	0.144069	0.143227	0.141465	0.141176	0.141099
	382	0.148124	0.145633	0.143706	0.142616	0.144436	0.144346	0.142911	0.140821	0.142133	0.141297	0.142682	0.141444	0.140264	0.142444		382	0	-0.00249182	-0.00441803	-0.00550818	-0.00368847	-0.00377862	-0.005213	-0.00730315	-0.00599162	-0.00682768	-0.00544236	-0.0066801	-0.00786039	-0.0056801						382	0.149124	0.146833	0.14496	0.145124	0.143333	0.143698	0.14187	0.142325	0.141989	0.140235	0.139944	0.139391
	382.5	0.146358	0.14385	0.142942	0.140866	0.142712	0.142636	0.141236	0.139159	0.140514	0.139683	0.14213	0.139869	0.138715	0.140869		382.5	0	-0.00250795	-0.00341534	-0.00549205	-0.00364548	-0.00372219	-0.00512164	-0.00719835	-0.00584383	-0.00667452	-0.00422739	-0.00648931	-0.00764274	-0.00548931						382.5	0.147358	0.145565	0.143189	0.143358	0.142066	0.14245	0.140612	0.140573	0.140743	0.137997	0.138704	0.137674
	383	0.144583	0.142059	0.141171	0.140107	0.14098	0.140917	0.139552	0.137489	0.139886	0.139061	0.140569	0.139283	0.138157	0.139283		383	0	-0.00252396	-0.00341267	-0.00447604	-0.00360276	-0.00366613	-0.00503088	-0.00709424	-0.004697	-0.00552235	-0.00401382	-0.00529977	-0.0064265	-0.00529977						383	0.145583	0.14379	0.141409	0.141583	0.14029	0.140694	0.138845	0.138813	0.138988	0.13625	0.136956	0.136449
	383.5	0.143801	0.140261	0.140391	0.13834	0.13924	0.13919	0.13786	0.13681	0.138249	0.137429	0.138999	0.137689	0.136589	0.137689		383.5	0	-0.00353988	-0.00341002	-0.00546012	-0.00456033	-0.00461043	-0.0059407	-0.0069908	-0.00555113	-0.00637117	-0.00480164	-0.00611146	-0.00721167	-0.00611146						383.5	0.143801	0.142006	0.139621	0.139801	0.138506	0.13893	0.137571	0.137045	0.137225	0.134495	0.1352	0.135215
	384	0.14201	0.138454	0.139603	0.136566	0.138492	0.137455	0.136159	0.135122	0.137604	0.135789	0.137419	0.136086	0.135012	0.136086		384	0	-0.00355569	-0.00240739	-0.00544431	-0.00351817	-0.0045551	-0.00585111	-0.00688804	-0.00440621	-0.00622098	-0.00459084	-0.00592437	-0.00699823	-0.00592437						384	0.14201	0.140714	0.138325	0.13801	0.136714	0.137158	0.135788	0.135269	0.135455	0.132732	0.133436	0.133473
	384.5	0.140212	0.13664	0.136807	0.134783	0.136735	0.135712	0.13445	0.133426	0.135949	0.13314	0.13483	0.134473	0.133425	0.134473		384.5	0	-0.00357139	-0.00340477	-0.00542861	-0.00347628	-0.00450012	-0.0057621	-0.00678594	-0.00426222	-0.00707176	-0.00538141	-0.0057385	-0.00678618	-0.0057385						384.5	0.140212	0.138914	0.136521	0.136212	0.134914	0.135378	0.133497	0.133485	0.133676	0.131462	0.131664	0.131723
	385	0.138405	0.134818	0.136003	0.133992	0.134971	0.13396	0.132732	0.131721	0.134286	0.132482	0.133232	0.132852	0.13083	0.132852		385	0	-0.003587	-0.00240217	-0.004413	-0.00343467	-0.0044455	-0.00567367	-0.0066845	-0.00411917	-0.0059235	-0.00517334	-0.00555384	-0.0075755	-0.00555384						385	0.138405	0.137107	0.13471	0.134405	0.133107	0.13359	0.132199	0.131194	0.132389	0.130183	0.129884	0.129965
	385.5	0.136592	0.132989	0.134192	0.132194	0.133198	0.1322	0.131006	0.131008	0.132615	0.130815	0.132625	0.131221	0.129225	0.131221		385.5	0	-0.0036025	-0.00239958	-0.0043975	-0.00339332	-0.00439123	-0.00558581	-0.00558372	-0.00397704	-0.00577621	-0.00396661	-0.00537036	-0.00736619	-0.00537036						385.5	0.136592	0.135291	0.132891	0.132592	0.131791	0.131295	0.130393	0.129894	0.130595	0.128396	0.128096	0.128199
	386	0.13477	0.131152	0.132373	0.130388	0.130418	0.130433	0.129272	0.129286	0.130934	0.12914	0.131009	0.129582	0.127612	0.129582		386	0	-0.00361791	-0.00239702	-0.00438209	-0.00435224	-0.00433732	-0.00549852	-0.00548359	-0.00383583	-0.00562987	-0.00376121	-0.00518808	-0.00715823	-0.00518808						386	0.13477	0.132969	0.131064	0.13027	0.129969	0.129991	0.128579	0.128086	0.128792	0.127101	0.1263	0.126925
	386.5	0.132941	0.129308	0.130546	0.129574	0.129629	0.128657	0.127529	0.127557	0.129245	0.127456	0.129384	0.127934	0.126989	0.127934		386.5	0	-0.00363321	-0.00239446	-0.00336679	-0.00331143	-0.00428375	-0.00541179	-0.00538411	-0.00369554	-0.00548447	-0.00355715	-0.00500697	-0.00595161	-0.00500697						386.5	0.132941	0.131138	0.12923	0.128441	0.128638	0.12768	0.126757	0.126271	0.126982	0.125799	0.124496	0.125143
	387	0.131104	0.127456	0.128712	0.126753	0.127833	0.126874	0.126779	0.125819	0.127548	0.124764	0.12775	0.126277	0.125358	0.126277		387	0	-0.00364842	-0.00239193	-0.00435158	-0.00327088	-0.00423053	-0.00432562	-0.00528527	-0.00355615	-0.00634001	-0.0033544	-0.00482703	-0.00574633	-0.00482703						387	0.131104	0.1293	0.127888	0.126604	0.1268	0.125361	0.124928	0.124449	0.125165	0.123989	0.123185	0.123353
	387.5	0.12926	0.125596	0.126871	0.125923	0.126029	0.126082	0.12502	0.124073	0.125842	0.123063	0.126107	0.124612	0.123718	0.124612		387.5	0	-0.00366353	-0.00238941	-0.00333647	-0.00323059	-0.00317765	-0.00424	-0.00518706	-0.00341765	-0.00619648	-0.00315295	-0.00464824	-0.00554236	-0.00464824						387.5	0.12926	0.127455	0.126039	0.12476	0.124955	0.123534	0.123092	0.123118	0.123839	0.122671	0.121866	0.121556
	388	0.128408	0.12473	0.125021	0.124087	0.125218	0.124283	0.123253	0.122319	0.124128	0.122354	0.125455	0.122938	0.122069	0.123938		388	0	-0.00367854	-0.00338691	-0.00432146	-0.00319056	-0.00412511	-0.00515494	-0.00608949	-0.00428005	-0.00605387	-0.0029528	-0.00547061	-0.00633971	-0.00447061						388	0.127408	0.125602	0.124182	0.123408	0.123102	0.1222	0.121748	0.12128	0.122006	0.120846	0.120039	0.12025
	388.5	0.126549	0.122856	0.124165	0.122243	0.123398	0.122476	0.121479	0.120557	0.122406	0.120637	0.123795	0.121255	0.121411	0.122255		388.5	0	-0.00369345	-0.00238442	-0.00430655	-0.00315079	-0.00407291	-0.00507042	-0.00599254	-0.00414333	-0.00591218	-0.00275394	-0.00529412	-0.00513836	-0.00429412						388.5	0.125549	0.123741	0.122318	0.121549	0.121241	0.120858	0.120396	0.119935	0.120166	0.119513	0.118705	0.118937
	389	0.124683	0.120975	0.122301	0.120391	0.121572	0.121662	0.120696	0.119787	0.120675	0.119912	0.123127	0.119564	0.120745	0.120564		389	0	-0.00370827	-0.00238195	-0.00429173	-0.00311127	-0.00302104	-0.00398645	-0.00489622	-0.00400749	-0.0047714	-0.00155635	-0.00511876	-0.0039383	-0.00411876						389	0.123183	0.121874	0.120447	0.120183	0.119874	0.119009	0.118537	0.118082	0.118318	0.117672	0.116863	0.117617
	389.5	0.122809	0.120086	0.12043	0.119532	0.120737	0.11984	0.118906	0.118009	0.118937	0.119178	0.121449	0.117865	0.11907	0.119865		389.5	0	-0.002723	-0.0023795	-0.003277	-0.00207201	-0.00296951	-0.00390301	-0.00480051	-0.00387252	-0.00363152	-0.00136003	-0.00494452	-0.00373953	-0.00294452						389.5	0.121809	0.119999	0.119068	0.118309	0.117999	0.117653	0.117171	0.116222	0.116963	0.116325	0.115514	0.116289
	390	0.121929	0.118191	0.118551	0.117666	0.118896	0.11901	0.117108	0.116223	0.11819	0.117436	0.120764	0.117157	0.117387	0.118157		390	0	-0.00373763	-0.00337706	-0.00426237	-0.00303299	-0.0029183	-0.00482011	-0.00570542	-0.00373841	-0.00449253	-0.00116496	-0.0047714	-0.00454202	-0.0037714						390	0.119929	0.118617	0.117183	0.116929	0.116617	0.116289	0.115797	0.114355	0.115601	0.114469	0.113658	0.114453
	390.5	0.121041	0.116288	0.117666	0.115793	0.117046	0.117173	0.116303	0.11543	0.116435	0.116686	0.119069	0.115441	0.115695	0.117441		390.5	0	-0.00475216	-0.00337464	-0.00524784	-0.00399423	-0.00386742	-0.00473773	-0.00561093	-0.00460516	-0.00435444	-0.00197114	-0.00559939	-0.00534578	-0.00359939						390.5	0.118041	0.116728	0.11579	0.115541	0.114728	0.114418	0.113917	0.11298	0.114231	0.113107	0.112294	0.11361
	391	0.119146	0.115379	0.115773	0.114912	0.11619	0.116329	0.11449	0.114628	0.115673	0.115928	0.117367	0.114717	0.114995	0.116717		391	0	-0.00376661	-0.00337223	-0.00423339	-0.00295571	-0.00281687	-0.00465589	-0.00451705	-0.00347276	-0.00321722	-0.00177856	-0.00442847	-0.00415079	-0.00242847						391	0.116646	0.115832	0.11389	0.114146	0.113332	0.11354	0.112529	0.111598	0.112854	0.111737	0.111423	0.112259
	391.5	0.118243	0.114462	0.114874	0.113024	0.115326	0.115477	0.113669	0.11382	0.114902	0.115163	0.116656	0.113985	0.114286	0.115985		391.5	0	-0.00378096	-0.00336984	-0.00521904	-0.00291744	-0.00276664	-0.00457456	-0.00442376	-0.0033412	-0.00308088	-0.0015872	-0.00425864	-0.00395704	-0.00225864						391.5	0.115243	0.113928	0.112483	0.112743	0.112428	0.112155	0.111634	0.110209	0.11147	0.11036	0.110045	0.110901
	392	0.116334	0.113539	0.113967	0.11213	0.113455	0.113618	0.112841	0.113003	0.114124	0.114389	0.115937	0.114244	0.11357	0.115244		392	0	-0.00279522	-0.00236746	-0.00420478	-0.00287941	-0.00271673	-0.00349375	-0.00333107	-0.00221048	-0.00194541	-0.000397061	-0.00208989	-0.00276452	-0.00108989						392	0.113834	0.113018	0.111569	0.111334	0.111518	0.110762	0.110232	0.108813	0.110078	0.109476	0.10866	0.110036
	392.5	0.115418	0.112609	0.113053	0.111228	0.113577	0.112751	0.112005	0.112179	0.113338	0.113608	0.11521	0.113496	0.112845	0.114496		392.5	0	-0.00280939	-0.0023651	-0.00419061	-0.00184163	-0.00266713	-0.00341346	-0.00323896	-0.00208059	-0.00181079	-0.000208132	-0.00192222	-0.00257323	-0.000922217						392.5	0.112918	0.111601	0.110149	0.109918	0.110601	0.109863	0.109323	0.10791	0.10968	0.108085	0.108267	0.109164
	393	0.113495	0.111672	0.112133	0.110319	0.112691	0.112878	0.111162	0.111348	0.112544	0.112818	0.114475	0.11274	0.112112	0.11374		393	0	-0.00182347	-0.00136276	-0.00317653	-0.00080408	-0.000617856	-0.00233367	-0.00214745	-0.000951526	-0.000677036	0.000979598	-0.000755607	-0.00138316	0.000244393						393	0.111995	0.110677	0.109221	0.108995	0.109177	0.108956	0.108407	0.1075	0.108275	0.107187	0.106868	0.108284
	393.5	0.113566	0.111728	0.112205	0.109403	0.111799	0.111997	0.111311	0.111509	0.111742	0.113022	0.114732	0.112976	0.111371	0.112976		393.5	0	-0.00183746	-0.00136042	-0.00416254	-0.00176677	-0.00156889	-0.00225439	-0.00205651	-0.00182328	-0.000544127	0.00116614	-0.000590053	-0.00219429	-0.000590053						393.5	0.111066	0.110246	0.107787	0.108066	0.108246	0.108043	0.107984	0.107083	0.107363	0.106781	0.106461	0.107398
	394	0.112629	0.110778	0.111271	0.109481	0.1109	0.111109	0.110454	0.110663	0.111933	0.112217	0.113981	0.112204	0.111623	0.113204		394	0	-0.00185136	-0.00135811	-0.00314864	-0.0017297	-0.00152023	-0.00217561	-0.00196615	-0.000695847	-0.00041206	0.0013515	-0.000425548	-0.00100661	0.000574452						394	0.110129	0.109308	0.107345	0.107129	0.107808	0.107622	0.107555	0.10616	0.106943	0.105869	0.106048	0.107004
	394.5	0.111686	0.110821	0.11133	0.108551	0.110993	0.111214	0.110589	0.10981	0.111117	0.112405	0.113222	0.112424	0.111866	0.112424		394.5	0	-0.000865176	-0.000355804	-0.00313482	-0.000692864	-0.000471884	-0.00109734	-0.00187636	-0.000569219	0.000719173	0.00153568	0.000737917	0.000179877	0.000737917						394.5	0.109686	0.108864	0.106898	0.106686	0.107364	0.107195	0.107119	0.105729	0.106517	0.10545	0.105628	0.106604
	395	0.111736	0.110857	0.111383	0.108615	0.11108	0.111312	0.110717	0.109949	0.111293	0.111586	0.113455	0.111636	0.111101	0.112636		395	0	-0.000878903	-0.000353516	-0.0031211	-0.000656259	-0.00042384	-0.00101955	-0.00178713	-0.000443392	-0.000150424	0.0017187	-9.96511e-05	-0.000634813	0.000900349						395	0.109236	0.108413	0.105943	0.106236	0.106913	0.107261	0.106676	0.105292	0.106585	0.105024	0.105201	0.106196
	395.5	0.11178	0.109887	0.110428	0.108672	0.11116	0.110403	0.110837	0.110081	0.111461	0.111759	0.11368	0.111841	0.111329	0.112841		395.5	0	-0.00189254	-0.00135124	-0.00310746	-0.000619886	-0.0013761	-0.000942258	-0.00169847	-0.000318358	-2.08437e-05	0.00190057	6.17562e-05	-0.000450673	0.00106176						395.5	0.10878	0.107955	0.105982	0.10628	0.106455	0.106821	0.106226	0.105348	0.106645	0.105091	0.104767	0.105782
	396	0.111816	0.10991	0.110467	0.108723	0.111233	0.110488	0.110951	0.110206	0.111622	0.111924	0.112898	0.112039	0.111549	0.113039		396	0	-0.0019061	-0.00134898	-0.0030939	-0.000583742	-0.00132866	-0.000865451	-0.00161037	-0.000194112	0.00010792	0.00108129	0.000222146	-0.000267692	0.00122215						396	0.108316	0.107991	0.106014	0.106316	0.106491	0.106874	0.105769	0.105397	0.106699	0.105152	0.104827	0.10586
	396.5	0.111847	0.109927	0.1105	0.109766	0.111299	0.111565	0.111058	0.110324	0.110776	0.112083	0.113108	0.112228	0.111761	0.113228		396.5	0	-0.00191957	-0.00134674	-0.00208043	-0.000547825	-0.00028152	-0.000789128	-0.00152282	-0.00107065	0.000235874	0.00126088	0.000381527	-8.58633e-05	0.00138153						396.5	0.108347	0.10802	0.10604	0.105847	0.10652	0.10692	0.106307	0.10544	0.106746	0.105206	0.104379	0.105932
	397	0.111871	0.110938	0.111526	0.109804	0.112359	0.111636	0.112157	0.110435	0.111923	0.112234	0.11331	0.113411	0.112965	0.113411		397	0	-0.00093295	-0.000344508	-0.00206705	0.000487866	-0.000234676	0.000286716	-0.00143583	5.20401e-05	0.000363023	0.00143933	0.00153991	0.00109482	0.00153991						397	0.108371	0.108043	0.10606	0.105871	0.106543	0.106959	0.106337	0.105476	0.106787	0.105253	0.104926	0.105997
	397.5	0.112888	0.110942	0.111546	0.110834	0.112411	0.1117	0.11225	0.110539	0.112062	0.112377	0.114505	0.113585	0.113162	0.113585		397.5	0	-0.00194625	-0.00134229	-0.00205375	-0.000476667	-0.00118813	-0.000637917	-0.00234938	-0.000826042	-0.000510625	0.00161667	0.000697291	0.000274374	0.000697291						397.5	0.108388	0.108559	0.106573	0.106388	0.107059	0.107492	0.106361	0.106006	0.107321	0.105794	0.104965	0.106556
	398	0.112899	0.11094	0.111559	0.110859	0.113458	0.111757	0.112336	0.111636	0.113194	0.113514	0.114692	0.113753	0.114352	0.114753		398	0	-0.00195947	-0.00134009	-0.00204053	0.000558578	-0.00114187	-0.000563022	-0.00126347	0.000295111	0.000614934	0.00179289	0.000853689	0.0014528	0.00185369						398	0.108899	0.108569	0.106579	0.106399	0.107069	0.107519	0.106879	0.106029	0.107349	0.105828	0.105498	0.106608
	398.5	0.112904	0.111931	0.112566	0.111877	0.113498	0.112808	0.113415	0.112726	0.113319	0.113644	0.115872	0.114913	0.114534	0.115913		398.5	0	-0.000972601	-0.0003379	-0.0010274	0.000593602	-9.58976e-05	0.000511404	-0.000178096	0.000415506	0.000739706	0.00296801	0.00200911	0.00163011	0.00300911						398.5	0.108904	0.109073	0.10708	0.107404	0.107573	0.108039	0.10739	0.106546	0.10787	0.106356	0.106025	0.107153
	399	0.113902	0.112917	0.112567	0.112888	0.114531	0.113852	0.114488	0.112809	0.114438	0.114766	0.116044	0.116066	0.114709	0.116066		399	0	-0.000985653	-0.00133572	-0.00101435	0.000628407	-5.02162e-05	0.000585364	-0.00109326	0.000535148	0.000863699	0.00214203	0.00216355	0.000806309	0.00216355						399	0.109402	0.11007	0.108074	0.107902	0.10857	0.108552	0.107895	0.107056	0.108384	0.107377	0.106545	0.108192
	399.5	0.114895	0.113896	0.113561	0.112893	0.115558	0.11489	0.114554	0.113886	0.115549	0.115882	0.11721	0.116212	0.115876	0.117212		399.5	0	-0.000998623	-0.00133356	-0.00200138	0.000662994	-4.82005e-06	-0.000341137	-0.00100895	0.000654043	0.000986917	0.00231497	0.00131704	0.000981408	0.00231704						399.5	0.109895	0.110561	0.108562	0.108395	0.109061	0.10906	0.108894	0.10806	0.109393	0.108392	0.107559	0.108724
	400	0.115881	0.114869	0.115549	0.114892	0.116578	0.115921	0.115613	0.114956	0.116653	0.11699	0.118368	0.11735	0.117036	0.11835		400	0	-0.00101151	-0.000331415	-0.000988488	0.000697366	4.02929e-05	-0.000268097	-0.00092517	0.000772196	0.00110937	0.00248683	0.00146956	0.00115542	0.00246956						400	0.110881	0.111046	0.109544	0.109381	0.109546	0.110061	0.109886	0.109058	0.110395	0.108901	0.108567	0.10975
	400.5	0.116861	0.115836	0.116531	0.115885	0.117592	0.116946	0.117665	0.116019	0.11775	0.118092	0.119518	0.118482	0.118189	0.119482		400.5	0	-0.00102432	-0.00032928	-0.000975679	0.000731524	8.51247e-05	0.000804488	-0.000841911	0.000889612	0.00123105	0.00265762	0.00162114	0.00132834	0.00262114						400.5	0.111861	0.112525	0.110519	0.110861	0.111025	0.111056	0.110873	0.11005	0.111391	0.109903	0.109568	0.110769
	401	0.118834	0.116797	0.117507	0.115871	0.1186	0.117964	0.118711	0.118075	0.118841	0.119186	0.121662	0.119606	0.119335	0.120606		401	0	-0.00203705	-0.00132716	-0.00296295	-0.000234531	-0.000870322	-0.000123379	-0.00075917	6.2985e-06	0.000351982	0.00282734	0.000771767	0.000500185	0.00177177						401	0.112834	0.112998	0.111489	0.111834	0.111998	0.112044	0.111853	0.111035	0.112381	0.110899	0.110563	0.111782
	401.5	0.119802	0.117752	0.118477	0.117852	0.119601	0.118976	0.11975	0.119125	0.119924	0.120274	0.122798	0.121724	0.120473	0.121724		401.5	0	-0.0020497	-0.00132505	-0.0019503	-0.000200797	-0.000826046	-5.16942e-05	-0.000676943	0.000122259	0.00047216	0.00299601	0.00192146	0.000670964	0.00192146						401.5	0.113802	0.114465	0.112952	0.113302	0.113465	0.113527	0.113327	0.112014	0.113364	0.112389	0.111552	0.113289
	402	0.121764	0.118702	0.120441	0.119826	0.121597	0.120982	0.121783	0.121169	0.122001	0.121355	0.124928	0.122834	0.121605	0.122834		402	0	-0.00306227	-0.00132295	-0.00193773	-0.000167273	-0.000782045	1.95458e-05	-0.000595227	0.0002375	-0.000408409	0.00316364	0.00107023	-0.000159317	0.00107023						402	0.115264	0.115425	0.11441	0.114764	0.114425	0.115003	0.114795	0.113488	0.114842	0.113873	0.113034	0.114789
	402.5	0.12272	0.120645	0.122399	0.120794	0.122586	0.121981	0.12281	0.122206	0.124072	0.12343	0.12605	0.123938	0.123729	0.123938		402.5	0	-0.00207477	-0.000320872	-0.00192523	-0.000133956	-0.000738317	9.0344e-05	-0.000514017	0.00135203	0.000710283	0.00333022	0.00121807	0.00100935	0.00121807						402.5	0.11672	0.11688	0.115361	0.11622	0.11638	0.116474	0.116257	0.115455	0.116313	0.11485	0.114011	0.115784
	403	0.12467	0.121582	0.124351	0.121757	0.124569	0.123975	0.12483	0.124236	0.125135	0.124498	0.128165	0.126035	0.124846	0.126035		403	0	-0.00308718	-0.000318803	-0.00291282	-0.000100845	-0.000694859	0.000160704	-0.00043331	0.000465845	-0.000171761	0.00349577	0.001365	0.000176971	0.001365						403	0.118169	0.118329	0.116807	0.117669	0.117329	0.117938	0.117213	0.116916	0.117778	0.116322	0.115481	0.117272
	403.5	0.125613	0.123514	0.125297	0.123713	0.126546	0.125962	0.125844	0.12626	0.127192	0.126559	0.129274	0.128125	0.126957	0.127125		403.5	0	-0.00209952	-0.000316746	-0.00190048	0.000932061	0.00034833	0.000230629	0.000646898	0.00157896	0.000945466	0.0036603	0.00251102	0.00134356	0.00151102						403.5	0.119613	0.119772	0.118247	0.119613	0.119272	0.119396	0.119163	0.118371	0.119238	0.117788	0.116946	0.118754
	404	0.127552	0.12544	0.127237	0.125663	0.127516	0.127943	0.127852	0.127278	0.129243	0.128614	0.131375	0.129208	0.129061	0.129208		404	0	-0.00211179	-0.000314702	-0.00188821	-3.52369e-05	0.000391252	0.000300122	-0.00027339	0.00169137	0.00106197	0.00382382	0.00165614	0.00150911	0.00165614						404	0.121052	0.121709	0.120181	0.121052	0.120709	0.121349	0.120608	0.120321	0.121191	0.119747	0.118905	0.12073
	404.5	0.129484	0.12736	0.129171	0.127608	0.129481	0.128918	0.129853	0.12929	0.131287	0.130662	0.13347	0.131284	0.130158	0.131284		404.5	0	-0.00212397	-0.000312671	-0.00187603	-2.7361e-06	-0.000566091	0.000369186	-0.000194169	0.00180309	0.00117775	0.00398632	0.00180036	0.000673648	0.00180036						404.5	0.122984	0.12314	0.121609	0.122484	0.12264	0.122795	0.122546	0.121764	0.122639	0.121701	0.120857	0.1222
	405	0.131411	0.129275	0.1311	0.129547	0.13144	0.130887	0.130848	0.131295	0.133325	0.132703	0.135558	0.133354	0.132248	0.133354		405	0	-0.00213609	-0.000310652	-0.00186391	2.95644e-05	-0.000523697	-0.000562176	-0.000115437	0.00191413	0.00129282	0.00414782	0.00194369	0.00083717	0.00194369						405	0.124411	0.125066	0.123532	0.124411	0.124066	0.124736	0.123979	0.123702	0.124581	0.123649	0.122804	0.124164
	405.5	0.133332	0.132183	0.133023	0.13048	0.133393	0.13285	0.132838	0.133294	0.135356	0.134739	0.13764	0.135418	0.134331	0.135418		405.5	0	-0.00114812	-0.000308646	-0.00285188	6.16662e-05	-0.000481563	-0.000493959	-3.71886e-05	0.00202448	0.00140719	0.00430833	0.00208614	0.000999685	0.00208614						405.5	0.126332	0.126486	0.125449	0.126332	0.125986	0.126671	0.125906	0.125134	0.126517	0.125091	0.124745	0.126122
	406	0.136247	0.134087	0.13494	0.132407	0.13634	0.135807	0.134821	0.135287	0.137381	0.136768	0.139715	0.137475	0.137408	0.137475		406	0	-0.00216009	-0.00130665	-0.00383991	9.35707e-05	-0.000439688	-0.00142616	-0.000959421	0.00113415	0.000520846	0.00346785	0.00122772	0.0011612	0.00122772						406	0.128247	0.1284	0.12686	0.128247	0.1284	0.1286	0.127827	0.12706	0.128447	0.127027	0.12668	0.128074
	406.5	0.138156	0.136984	0.136852	0.135328	0.138282	0.137758	0.136798	0.137274	0.1394	0.13879	0.141783	0.139525	0.138478	0.139525		406.5	0	-0.00117198	-0.00130467	-0.00282802	0.000125279	-0.000398071	-0.00135878	-0.000882132	0.00124315	0.000633807	0.0036264	0.00136843	0.000321726	0.00136843						406.5	0.130656	0.130309	0.129266	0.130156	0.130309	0.130524	0.130242	0.128981	0.130371	0.128957	0.12861	0.13002
	407	0.140061	0.138877	0.138758	0.137244	0.140217	0.139704	0.139769	0.139255	0.141412	0.140807	0.143844	0.141569	0.141542	0.141569		407	0	-0.0011838	-0.0013027	-0.0028162	0.000156793	-0.000356709	-0.000291814	-0.000805316	0.00135148	0.000746077	0.00378397	0.00150827	0.00148127	0.00150827						407	0.132561	0.132212	0.131166	0.132561	0.132212	0.132442	0.132652	0.131396	0.13279	0.131382	0.131034	0.132461
	407.5	0.142959	0.140763	0.140658	0.140155	0.142147	0.141643	0.141734	0.14223	0.144418	0.142817	0.1459	0.143606	0.143599	0.144606		407.5	0	-0.00219554	-0.00230074	-0.00280446	-0.000811885	-0.0013156	-0.00122526	-0.00072897	0.00145914	-0.000142341	0.00294057	0.000647259	0.000639831	0.00164726						407.5	0.134959	0.134609	0.133561	0.134459	0.134609	0.134854	0.134557	0.133305	0.135203	0.133301	0.132952	0.134395
	408	0.144852	0.143645	0.143553	0.142059	0.145071	0.144577	0.144693	0.144199	0.146418	0.145821	0.147948	0.145637	0.145649	0.146637		408	0	-0.00120722	-0.0012988	-0.00279278	0.000219244	-0.000274742	-0.000159106	-0.000653092	0.00156615	0.000968558	0.00309622	0.000785397	0.000797424	0.0017854						408	0.137352	0.136501	0.13545	0.136852	0.137001	0.13726	0.136956	0.135709	0.137111	0.135215	0.135364	0.136324
	408.5	0.14774	0.145521	0.145443	0.144958	0.14799	0.146506	0.146646	0.147162	0.148412	0.147818	0.150991	0.148662	0.147694	0.148662		408.5	0	-0.00221882	-0.00229686	-0.00278118	0.000250184	-0.00123413	-0.00109336	-0.000577677	0.000672507	7.87799e-05	0.00325092	0.000922691	-4.59444e-05	0.000922691						408.5	0.13974	0.138888	0.137833	0.13924	0.139388	0.139662	0.139849	0.138107	0.139513	0.137623	0.137271	0.138748
	409	0.149622	0.147391	0.148327	0.147852	0.149903	0.149428	0.149594	0.149119	0.1514	0.15081	0.153026	0.150681	0.150732	0.151681		409	0	-0.00223035	-0.00129494	-0.00176965	0.000280935	-0.000193773	-2.80141e-05	-0.000502722	0.00177821	0.00118833	0.00340467	0.00105915	0.00110973	0.00205915						409	0.142122	0.141269	0.140212	0.141622	0.141769	0.142057	0.141737	0.1405	0.14191	0.140025	0.139672	0.140665
	409.5	0.152499	0.150257	0.151206	0.14974	0.15281	0.152345	0.151536	0.15207	0.153382	0.152796	0.156056	0.153693	0.152763	0.153693		409.5	0	-0.00224181	-0.00129303	-0.00275819	0.000311498	-0.000153659	-0.000963067	-0.000428224	0.000883274	0.000297211	0.00355749	0.00119477	0.000264458	0.00119477						409.5	0.144999	0.143645	0.142585	0.143499	0.144145	0.144447	0.14462	0.142887	0.144301	0.142422	0.142068	0.143078
	410	0.15437	0.152117	0.153079	0.152623	0.154712	0.154256	0.154472	0.154016	0.156358	0.155775	0.158079	0.1557	0.154788	0.1557		410	0	-0.0022532	-0.00129113	-0.0017468	0.000341875	-0.000113789	0.000101485	-0.000354179	0.0019877	0.00140543	0.00370938	0.00132957	0.000418243	0.00132957						410	0.14737	0.146016	0.144952	0.14587	0.146516	0.146332	0.146997	0.145269	0.146687	0.144813	0.144459	0.145484
	410.5	0.156236	0.154972	0.155947	0.154501	0.156608	0.157162	0.157402	0.156956	0.159328	0.158749	0.161097	0.1587	0.157807	0.1587		410.5	0	-0.00126453	-0.000289246	-0.00173547	0.000372068	0.000925839	0.00116564	0.000719415	0.00309148	0.00251299	0.00486034	0.00246355	0.00157109	0.00246355						410.5	0.150236	0.148381	0.147815	0.148236	0.148881	0.148711	0.149368	0.147645	0.149067	0.147199	0.146844	0.147885
	411	0.159097	0.156821	0.15881	0.157373	0.159499	0.159062	0.159327	0.15889	0.161292	0.160717	0.163107	0.160694	0.15982	0.160694		411	0	-0.00227578	-0.00028737	-0.00172422	0.000402077	-3.47738e-05	0.000229414	-0.000207437	0.00219464	0.0016199	0.00401039	0.00159672	0.000723015	0.00159672						411	0.152097	0.151241	0.150172	0.150597	0.151241	0.151086	0.151735	0.150017	0.151442	0.14958	0.149223	0.150281
	411.5	0.161953	0.159666	0.160667	0.15924	0.161385	0.161957	0.162246	0.161818	0.16425	0.163679	0.166112	0.163682	0.162827	0.163682		411.5	0	-0.00228696	-0.00128551	-0.00271304	-0.000568096	4.37461e-06	0.000292797	-0.000134733	0.00229717	0.00172616	0.00415952	0.00172908	0.000874016	0.00172908						411.5	0.154953	0.153596	0.152524	0.152953	0.153596	0.153454	0.154096	0.152882	0.153811	0.151955	0.151598	0.152671
	412	0.163803	0.162505	0.16352	0.161101	0.164265	0.163847	0.165159	0.164741	0.166202	0.165635	0.168111	0.166664	0.164827	0.165664		412	0	-0.00129808	-0.000283653	-0.00270192	0.000461551	4.32859e-05	0.0013558	0.000937531	0.00239908	0.00183178	0.00430776	0.00286063	0.0010241	0.00186063						412	0.156803	0.155945	0.154871	0.155303	0.155945	0.155818	0.155952	0.155243	0.156676	0.154325	0.153967	0.155556
	412.5	0.166649	0.165339	0.165367	0.163958	0.16714	0.166731	0.167067	0.166658	0.168149	0.168585	0.171104	0.16864	0.167822	0.16764		412.5	0	-0.00130913	-0.00128181	-0.00269087	0.000491018	8.19617e-05	0.000418414	9.35751e-06	0.00150038	0.00193675	0.00445509	0.00199139	0.00117328	0.000991394						412.5	0.159149	0.158289	0.157212	0.157649	0.158289	0.158176	0.158803	0.157599	0.159035	0.15669	0.15633	0.157935
	413	0.169489	0.167169	0.168209	0.166809	0.169009	0.169609	0.169969	0.16957	0.17109	0.17053	0.17309	0.17161	0.16981	0.17061		413	0	-0.00232012	-0.00127998	-0.00267988	-0.000479692	0.000120404	0.000480654	8.07501e-05	0.00160106	0.0010411	0.00360154	0.00212137	0.000321558	0.00112137						413	0.161989	0.160129	0.159549	0.159989	0.161129	0.161029	0.161149	0.159949	0.160889	0.159049	0.158689	0.160309
	413.5	0.171324	0.169993	0.170046	0.168655	0.171873	0.171483	0.171867	0.172476	0.173025	0.172469	0.175071	0.173575	0.172793	0.172575		413.5	0	-0.00133103	-0.00127816	-0.00266897	0.00054942	0.000158614	0.000542518	0.00115171	0.00170113	0.00114481	0.0037471	0.00225055	0.00146894	0.00125055						413.5	0.164324	0.162963	0.16188	0.162824	0.163463	0.162877	0.16349	0.162294	0.163238	0.161403	0.161042	0.162678
	414	0.174154	0.172812	0.172878	0.171496	0.173732	0.173351	0.174758	0.174376	0.175955	0.174402	0.178046	0.176533	0.17577	0.175533		414	0	-0.00134188	-0.00127635	-0.00265812	-0.000421643	-0.000803406	0.000604009	0.000222246	0.0018006	0.000247898	0.00389179	0.00237896	0.00161543	0.00137896						414	0.166654	0.165292	0.164207	0.165154	0.165792	0.16522	0.165825	0.164634	0.165581	0.164252	0.163391	0.165042
	414.5	0.176979	0.174627	0.175705	0.174332	0.176586	0.176214	0.176644	0.177272	0.177879	0.17733	0.180015	0.178486	0.17774	0.177486		414.5	0	-0.00235267	-0.00127455	-0.00264733	-0.00039288	-0.000765655	-0.00033487	0.000292355	0.000899475	0.000350365	0.0030356	0.0015066	0.000761046	0.000506595						414.5	0.168979	0.167117	0.166528	0.167479	0.168117	0.167557	0.167656	0.166969	0.16792	0.166596	0.165734	0.1669
	415	0.178799	0.177436	0.177527	0.176163	0.178435	0.178071	0.179525	0.179161	0.179797	0.179252	0.182978	0.180433	0.179705	0.180433		415	0	-0.00136339	-0.00127277	-0.00263661	-0.00036429	-0.000728131	0.000725884	0.000362043	0.000997753	0.000452217	0.00417855	0.00163346	0.000905782	0.00163346						415	0.171299	0.169436	0.168845	0.169299	0.169936	0.16989	0.169981	0.169299	0.169754	0.168435	0.167572	0.169253
	415.5	0.180615	0.179241	0.180344	0.178989	0.181279	0.179924	0.181401	0.181046	0.18171	0.182168	0.184935	0.182374	0.181664	0.182374		415.5	0	-0.00137405	-0.000270992	-0.00162595	0.000664128	-0.000690832	0.000786272	0.000431312	0.00109544	0.00155346	0.00432064	0.00175957	0.00104965	0.00175957						415.5	0.173615	0.17175	0.171157	0.171615	0.17225	0.172218	0.172302	0.171124	0.172082	0.170769	0.169905	0.171101
	416	0.183425	0.18104	0.182156	0.18081	0.183117	0.181771	0.183271	0.182925	0.183618	0.184079	0.186887	0.18431	0.183618	0.18431		416	0	-0.00238464	-0.00126923	-0.00261536	-0.000307624	-0.00165376	-0.000153701	-0.000499834	0.000192542	0.000654089	0.00346188	0.000884918	0.000192652	0.000884918						416	0.175925	0.17356	0.172963	0.173425	0.17406	0.17404	0.174117	0.173444	0.173906	0.172598	0.172233	0.173444
	416.5	0.185231	0.182835	0.183963	0.182626	0.183951	0.183614	0.185136	0.184799	0.18552	0.185985	0.188833	0.18624	0.185565	0.18624		416.5	0	-0.00239517	-0.00126747	-0.00260483	-0.00127955	-0.0016169	-9.40348e-05	-0.000431393	0.000289061	0.000754118	0.00360227	0.00100952	0.000334799	0.00100952						416.5	0.177731	0.175864	0.174765	0.175731	0.175864	0.175858	0.175928	0.175259	0.175724	0.174422	0.173556	0.175282
	417	0.187031	0.184626	0.185765	0.184437	0.18578	0.185451	0.186996	0.185668	0.187416	0.187885	0.190773	0.188165	0.186507	0.187165		417	0	-0.00240564	-0.00126573	-0.00259436	-0.00125164	-0.00158027	-3.47252e-05	-0.00136336	0.000385003	0.000853549	0.00374182	0.00113337	-0.000523904	0.000133368						417	0.179531	0.177664	0.176563	0.177031	0.177664	0.177671	0.177734	0.17657	0.177538	0.176241	0.175374	0.177115
	417.5	0.188827	0.186411	0.186563	0.186243	0.187603	0.187283	0.188851	0.187531	0.189307	0.188779	0.192708	0.190084	0.188444	0.189084		417.5	0	-0.00241604	-0.00226399	-0.00258396	-0.00122389	-0.00154386	2.42299e-05	-0.00129574	0.000480372	-4.76146e-05	0.00388054	0.00125648	-0.000383452	0.00025648						417.5	0.181327	0.179459	0.178355	0.178827	0.178959	0.179479	0.179035	0.178375	0.178847	0.178055	0.177187	0.178943
	418	0.190618	0.188192	0.188356	0.188045	0.189422	0.189111	0.189701	0.18939	0.191193	0.190669	0.193637	0.190997	0.189374	0.189997		418	0	-0.00242638	-0.00226227	-0.00257362	-0.00119631	-0.00150766	-0.000917167	-0.00122852	0.000575171	5.06318e-05	0.00301843	0.000378857	-0.00124384	-0.000621143						418	0.182618	0.180749	0.179643	0.180618	0.180749	0.180782	0.180831	0.180176	0.180651	0.179364	0.178496	0.180266
	418.5	0.192405	0.188968	0.190144	0.188841	0.191236	0.189933	0.191546	0.191243	0.192074	0.191553	0.19556	0.192905	0.1903	0.191905		418.5	0	-0.00343666	-0.00226056	-0.00356334	-0.0011689	-0.00247168	-0.000858913	-0.00116169	-0.000330595	-0.000851708	0.0031555	0.000500504	-0.00210506	-0.000499496						418.5	0.183905	0.182535	0.181426	0.181905	0.182035	0.182081	0.182123	0.181472	0.18195	0.180669	0.179799	0.182084
	419	0.193186	0.19074	0.190928	0.190633	0.192045	0.19175	0.192385	0.192091	0.192949	0.193432	0.196478	0.193808	0.192219	0.192808		419	0	-0.00244688	-0.00225885	-0.00255312	-0.00114165	-0.00143592	-0.000801007	-0.00109527	-0.000236923	0.000245371	0.00329175	0.000621427	-0.000967104	-0.000378573						419	0.185186	0.183816	0.182704	0.183186	0.183316	0.183874	0.18341	0.182763	0.183245	0.181968	0.181598	0.183398
	419.5	0.194964	0.191506	0.191706	0.191421	0.193849	0.193563	0.19322	0.193934	0.19482	0.194305	0.198391	0.194705	0.193134	0.193705		419.5	0	-0.00345704	-0.00325716	-0.00354296	-0.00111456	-0.00140036	-0.00174344	-0.00102925	-0.000143807	-0.000658127	0.00342719	-0.000258369	-0.00182997	-0.00125837						419.5	0.186464	0.185092	0.183978	0.184464	0.184592	0.184663	0.184692	0.184049	0.184535	0.183263	0.182392	0.184706
	420	0.195736	0.193269	0.19348	0.192203	0.194648	0.194371	0.19505	0.194772	0.195685	0.196174	0.199298	0.196597	0.194042	0.195597		420	0	-0.00246714	-0.00225548	-0.00353286	-0.00108763	-0.00136502	-0.000686224	-0.00096361	-5.12451e-05	0.000437801	0.00356183	0.00086112	-0.00169365	-0.00013888						420	0.187736	0.186364	0.184747	0.185736	0.185864	0.186448	0.18547	0.184831	0.18582	0.184553	0.183681	0.18601
	420.5	0.196504	0.194027	0.19425	0.192981	0.196443	0.196174	0.195875	0.195605	0.196545	0.197037	0.2002	0.197484	0.194946	0.196484		420.5	0	-0.00247717	-0.0022538	-0.00352283	-6.08676e-05	-0.000329889	-0.000629344	-0.000898365	4.07677e-05	0.000533159	0.00369566	0.0009799	-0.00155814	-2.00999e-05						420.5	0.188504	0.187131	0.186011	0.187004	0.187131	0.187227	0.186742	0.186108	0.1871	0.185839	0.184966	0.186808
	421	0.197267	0.19578	0.196015	0.194754	0.197233	0.196972	0.196694	0.196434	0.197399	0.197895	0.201096	0.198365	0.195844	0.197365		421	0	-0.00148715	-0.00125214	-0.00251285	-3.42589e-05	-0.000294965	-0.0005728	-0.000833506	0.000132235	0.000627953	0.00382871	0.00109798	-0.00142344	9.79762e-05						421	0.189767	0.188393	0.186771	0.187767	0.188393	0.188502	0.187511	0.18688	0.187876	0.18662	0.185746	0.187603
	421.5	0.198026	0.196529	0.196776	0.195523	0.198018	0.197766	0.197509	0.197257	0.198249	0.198748	0.201987	0.199241	0.196736	0.199241		421.5	0	-0.00149707	-0.00125049	-0.00250293	-7.80775e-06	-0.000260248	-0.000516591	-0.000769031	0.000223161	0.000722185	0.00396096	0.00121535	-0.00128953	0.00121535						421.5	0.190526	0.189151	0.188027	0.188526	0.189151	0.189273	0.188775	0.188148	0.188647	0.187396	0.187021	0.188392
	422	0.19878	0.197273	0.197532	0.195287	0.198799	0.198555	0.19832	0.198075	0.199094	0.199596	0.201873	0.200112	0.197624	0.199112		422	0	-0.00150693	-0.00124884	-0.00349307	1.8487e-05	-0.000225736	-0.000460715	-0.000704938	0.000313549	0.00081586	0.00309243	0.00133204	-0.00115641	0.000332036						422	0.19178	0.189905	0.188778	0.18978	0.189905	0.190038	0.189534	0.188912	0.189414	0.188667	0.187792	0.189677
	422.5	0.19953	0.198013	0.198283	0.196047	0.200575	0.199339	0.199125	0.198889	0.199934	0.200439	0.202753	0.200978	0.198506	0.199978		422.5	0	-0.00151673	-0.00124721	-0.00348327	0.00104463	-0.000191428	-0.000405169	-0.000641223	0.000403403	0.000908981	0.00322313	0.00144803	-0.00102408	0.00044803						422.5	0.19203	0.190654	0.189525	0.19053	0.190654	0.1908	0.190289	0.189671	0.190676	0.189435	0.188558	0.190457
	423	0.200276	0.198749	0.19903	0.196802	0.200346	0.200118	0.199926	0.199698	0.200768	0.201277	0.203629	0.200839	0.199383	0.200839		423	0	-0.00152648	-0.00124559	-0.00347352	7.06116e-05	-0.000157322	-0.00034995	-0.000577884	0.000492727	0.00100155	0.00335306	0.000563339	-0.000892529	0.000563339						423	0.192776	0.191898	0.190267	0.191276	0.191898	0.191557	0.191039	0.190425	0.191434	0.190197	0.18932	0.191232
	423.5	0.201017	0.199481	0.199773	0.197553	0.201113	0.199893	0.199722	0.199502	0.201598	0.20111	0.204499	0.201695	0.200255	0.201695		423.5	0	-0.00153617	-0.00124397	-0.00346383	9.64436e-05	-0.00112342	-0.00129506	-0.00151492	0.000581525	9.35804e-05	0.00348222	0.000677969	-0.000761754	0.000677969						423.5	0.193517	0.192639	0.191005	0.192017	0.192639	0.192309	0.191785	0.191175	0.191687	0.190955	0.190077	0.191503
	424	0.201753	0.200208	0.200511	0.198299	0.201876	0.200664	0.200513	0.200301	0.201423	0.201938	0.204364	0.202545	0.200122	0.202545		424	0	-0.0015458	-0.00124237	-0.0034542	0.000122124	-0.00108971	-0.00124049	-0.00145232	-0.0003302	0.000185066	0.00261062	0.000791924	-0.00163175	0.000791924						424	0.194253	0.192875	0.191738	0.192253	0.192875	0.192557	0.192526	0.19192	0.192436	0.191709	0.19033	0.19177
	424.5	0.202486	0.20093	0.201245	0.198041	0.201633	0.20143	0.2013	0.201096	0.202243	0.202762	0.205224	0.202391	0.200983	0.202391		424.5	0	-0.00155537	-0.00124077	-0.00444463	-0.000852347	-0.00105621	-0.00118624	-0.0013901	-0.000242444	0.000276013	0.00273826	-9.47911e-05	-0.00150251	-9.47911e-05						424.5	0.194986	0.193606	0.192467	0.192486	0.193606	0.1933	0.192763	0.192662	0.19268	0.191958	0.191078	0.192532
	425	0.203214	0.201649	0.201975	0.198779	0.202387	0.202191	0.202082	0.201886	0.202059	0.20258	0.206079	0.203232	0.20084	0.202232		425	0	-0.00156489	-0.00123919	-0.00443511	-0.000826968	-0.0010229	-0.00113231	-0.00132823	-0.0011552	-0.000633574	0.00286516	1.78289e-05	-0.00237403	-0.000982171						425	0.195214	0.194333	0.192692	0.193214	0.193833	0.19404	0.193496	0.192898	0.19342	0.192702	0.191322	0.192789
	425.5	0.202938	0.201363	0.2027	0.199512	0.203136	0.201948	0.201859	0.201671	0.202869	0.203394	0.205929	0.203067	0.201691	0.203067		425.5	0	-0.00157435	-0.000237609	-0.00342565	0.000198262	-0.000989781	-0.00107869	-0.00126674	-6.84738e-05	0.000456309	0.00299131	0.000129788	-0.0012463	0.000129788						425.5	0.195938	0.195056	0.193413	0.193938	0.194556	0.194274	0.193725	0.193631	0.194156	0.193443	0.191562	0.193042
	426	0.203657	0.202073	0.202421	0.200241	0.202881	0.2027	0.202632	0.202452	0.203675	0.203203	0.206774	0.203898	0.201538	0.202898		426	0	-0.00158375	-0.00123604	-0.00341625	-0.000776655	-0.00095686	-0.00102539	-0.0012056	1.77472e-05	-0.000454335	0.00311672	0.000241092	-0.00211932	-0.000758908						426	0.196157	0.195275	0.193629	0.194657	0.194775	0.194505	0.194449	0.193859	0.194387	0.193179	0.191797	0.19329
	426.5	0.203373	0.201779	0.202138	0.200966	0.203621	0.202448	0.2024	0.202228	0.203476	0.204007	0.206614	0.203724	0.202379	0.203724		426.5	0	-0.00159311	-0.00123448	-0.00240689	0.00024828	-0.000924132	-0.000972404	-0.00114482	0.000103464	0.000634499	0.0032414	0.000351744	-0.000993081	0.000351744						426.5	0.196873	0.19599	0.194342	0.194873	0.19549	0.195231	0.194669	0.194583	0.195114	0.19391	0.192528	0.194035
	427	0.204084	0.202481	0.202851	0.201686	0.203357	0.203192	0.203164	0.202999	0.203272	0.203807	0.207449	0.204545	0.202216	0.203545		427	0	-0.0016024	-0.00123293	-0.0023976	-0.00072693	-0.000891595	-0.000919725	-0.00108439	-0.000811321	-0.000277187	0.00336535	0.00046175	-0.00186758	-0.00053825						427	0.197084	0.1962	0.19455	0.195584	0.1957	0.195453	0.195385	0.195303	0.195337	0.194138	0.193254	0.194274
	427.5	0.203791	0.203179	0.202559	0.201402	0.204088	0.202931	0.203923	0.203766	0.204064	0.203601	0.207279	0.204362	0.203048	0.203362		427.5	0	-0.000611643	-0.00123139	-0.00238836	0.000297716	-0.000859248	0.000132646	-2.43181e-05	0.000273398	-0.000189388	0.00348858	0.000571113	-0.000742815	-0.000428887						427.5	0.197791	0.196406	0.195253	0.195791	0.195906	0.196171	0.195597	0.195518	0.196055	0.194361	0.193477	0.19451
	428	0.204494	0.202873	0.202264	0.202114	0.203816	0.203667	0.203678	0.203529	0.203851	0.204392	0.207105	0.204173	0.202875	0.204173		428	0	-0.00162083	-0.00222986	-0.00237917	-0.000677783	-0.00082709	-0.000815288	-0.000964596	-0.000642378	-0.000102101	0.00261109	-0.000320161	-0.00161878	-0.000320161						428	0.197994	0.196609	0.195453	0.196494	0.196109	0.196885	0.196304	0.195729	0.19627	0.19458	0.193695	0.195241
	428.5	0.205192	0.202562	0.202964	0.202822	0.204539	0.203397	0.204429	0.204287	0.204634	0.204177	0.207925	0.20498	0.203697	0.20398		428.5	0	-0.00262997	-0.00222834	-0.00237003	-0.000653424	-0.00179512	-0.000763526	-0.000905221	-0.000558645	-0.00101532	0.00273288	-0.000212069	-0.00149546	-0.00121207						428.5	0.198692	0.196807	0.195649	0.196692	0.196807	0.197094	0.196507	0.195937	0.19698	0.195295	0.194409	0.195968
	429	0.204887	0.203248	0.20266	0.202526	0.204258	0.204124	0.204175	0.204041	0.205412	0.203958	0.207741	0.204783	0.204514	0.203783		429	0	-0.00163905	-0.00222683	-0.00236095	-0.000629207	-0.000763334	-0.000712064	-0.000846191	0.000524602	-0.000929049	0.00285397	-0.000104605	-0.000372859	-0.0011046						429	0.198887	0.197501	0.196341	0.197387	0.197001	0.197299	0.197207	0.19664	0.197186	0.195505	0.194619	0.196191
	429.5	0.205578	0.20293	0.203353	0.203226	0.203973	0.203846	0.204917	0.20379	0.205185	0.203735	0.207552	0.20558	0.204327	0.20358		429.5	0	-0.00264808	-0.00222532	-0.00235192	-0.00160513	-0.00173173	-0.000660902	-0.00178751	-0.000392635	-0.00184328	0.00197435	2.23426e-06	-0.00125097	-0.00199777						429.5	0.199078	0.19769	0.197028	0.197578	0.19769	0.198001	0.197402	0.196839	0.197888	0.195712	0.195325	0.196409
	430	0.206265	0.202607	0.203041	0.202922	0.204683	0.204564	0.205654	0.203535	0.204954	0.204507	0.207359	0.205373	0.205135	0.204373		430	0	-0.00365705	-0.00322382	-0.00334295	-0.00158119	-0.00170032	-0.000610036	-0.00272916	-0.00131035	-0.001758	0.00109403	-0.000891547	-0.00112979	-0.00189155						430	0.199765	0.197876	0.197212	0.197765	0.198376	0.198198	0.198093	0.197533	0.198086	0.196414	0.195526	0.197124
	430.5	0.205947	0.203281	0.203725	0.203613	0.20439	0.204278	0.205388	0.204276	0.205719	0.204274	0.20716	0.206161	0.204938	0.204161		430.5	0	-0.00266598	-0.00222234	-0.00233402	-0.0015574	-0.00166908	-0.000559466	-0.00167115	-0.000228548	-0.00167322	0.00121302	0.000214057	-0.00100932	-0.00178594						430.5	0.199947	0.198558	0.197892	0.198447	0.198558	0.198891	0.19878	0.197724	0.19878	0.196613	0.196224	0.197334
	431	0.205626	0.202951	0.204405	0.203301	0.205092	0.204988	0.205117	0.204012	0.205479	0.205037	0.207957	0.205945	0.204736	0.204945		431	0	-0.00267485	-0.00122086	-0.00232515	-0.000533735	-0.000638028	-0.000509188	-0.00161348	-0.000147216	-0.000588933	0.00233132	0.000319049	-0.000889536	-0.000680951						431	0.200626	0.198736	0.198568	0.199126	0.199236	0.19958	0.199463	0.198411	0.19897	0.197307	0.196417	0.19804
	431.5	0.206301	0.202617	0.204081	0.202984	0.204791	0.204694	0.205842	0.204745	0.205234	0.205796	0.20775	0.206724	0.20553	0.205724		431.5	0	-0.00368367	-0.00221939	-0.00331633	-0.00151021	-0.00160715	-0.000459201	-0.00155614	-0.00106635	-0.000505131	0.00144894	0.000423433	-0.000770449	-0.000576567						431.5	0.201301	0.19941	0.19874	0.199801	0.19991	0.199765	0.200143	0.199094	0.199655	0.197997	0.197107	0.198742
	432	0.205972	0.202279	0.204754	0.202664	0.205485	0.205395	0.205562	0.204473	0.205986	0.20555	0.208538	0.206499	0.20532	0.205499		432	0	-0.00369244	-0.00121793	-0.00330756	-0.000486825	-0.000576458	-0.000409503	-0.00149914	1.40399e-05	-0.000421813	0.00256588	0.000527215	-0.00065205	-0.000472785						432	0.201972	0.200081	0.199408	0.199972	0.200581	0.200446	0.200818	0.199773	0.199837	0.198683	0.197792	0.19944
	432.5	0.205639	0.202938	0.204422	0.20334	0.205175	0.206093	0.206279	0.205196	0.206733	0.2063	0.208321	0.207269	0.205104	0.205269		432.5	0	-0.00270116	-0.00121647	-0.00229884	-0.000463572	0.000454061	0.000639909	-0.000442457	0.00109397	0.000661024	0.00268214	0.0016304	-0.000534335	-0.000369602						432.5	0.202139	0.200747	0.200072	0.200639	0.201247	0.201123	0.201489	0.200448	0.200515	0.199366	0.198974	0.200134
	433	0.206302	0.202592	0.204087	0.204012	0.205862	0.205786	0.206991	0.204916	0.206475	0.207045	0.2091	0.207035	0.205885	0.206035		433	0	-0.00370983	-0.00221503	-0.00229017	-0.000440454	-0.000515596	0.000689036	-0.00138611	0.00017344	0.000743383	0.00279773	0.000732986	-0.000417298	-0.000267014						433	0.202802	0.201409	0.200732	0.201302	0.201909	0.201797	0.202157	0.201119	0.201189	0.200044	0.199652	0.200824
	433.5	0.205961	0.203243	0.204748	0.20368	0.205544	0.206476	0.206699	0.205631	0.207214	0.206787	0.209874	0.207796	0.20566	0.206796		433.5	0	-0.00271845	-0.00121359	-0.00228155	-0.000417469	0.000514573	0.000737879	-0.000330079	0.00125245	0.000825268	0.00391266	0.00183498	-0.000300934	0.000834983						433.5	0.203461	0.202068	0.201389	0.201961	0.202568	0.202466	0.202821	0.202287	0.202359	0.200719	0.200325	0.20151
	434	0.206617	0.20389	0.205405	0.204344	0.206222	0.206162	0.207403	0.206343	0.207948	0.207524	0.210644	0.208553	0.206432	0.206553		434	0	-0.00272702	-0.00121216	-0.00227298	-0.000394615	-0.000455433	0.000786442	-0.000274375	0.00133101	0.000906683	0.00402692	0.00193639	-0.00018524	-6.36056e-05						434	0.204117	0.202723	0.202041	0.203117	0.203223	0.203632	0.20348	0.20245	0.203026	0.201389	0.201495	0.202192
	434.5	0.206269	0.204533	0.205058	0.205004	0.206897	0.206843	0.207104	0.20705	0.207678	0.208256	0.211409	0.209306	0.207199	0.207306		434.5	0	-0.00173554	-0.00121074	-0.00126446	0.000628107	0.00057439	0.000834726	0.00078101	0.00140912	0.00198763	0.00514053	0.00303722	0.00092979	0.00103722						434.5	0.205269	0.203374	0.20319	0.203769	0.204374	0.204294	0.204137	0.20361	0.203688	0.202556	0.202161	0.20337
	435	0.206917	0.205173	0.205708	0.204661	0.207568	0.207521	0.2078	0.207753	0.208404	0.208985	0.21117	0.209054	0.207961	0.208054		435	0	-0.00174401	-0.00120933	-0.00225599	0.000650698	0.000604041	0.000882734	0.000836077	0.00148677	0.00206811	0.00425349	0.00213747	0.00104416	0.00113747						435	0.205917	0.204022	0.203836	0.204417	0.205022	0.204952	0.204789	0.204766	0.205347	0.203219	0.203324	0.204044
	435.5	0.207561	0.205809	0.206353	0.205314	0.207234	0.208195	0.208492	0.208452	0.209125	0.208709	0.211927	0.209798	0.208719	0.207798		435.5	0	-0.00175244	-0.00120793	-0.00224756	-0.00032684	0.000633523	0.000930465	0.000890828	0.00156399	0.00114813	0.0043658	0.00223715	0.00115787	0.000237148						435.5	0.207061	0.205165	0.204977	0.205061	0.205665	0.206106	0.205937	0.205418	0.206502	0.204378	0.203982	0.205215
	436	0.208202	0.205441	0.205995	0.205963	0.207897	0.208865	0.20918	0.209147	0.209843	0.20943	0.212679	0.210538	0.208473	0.208538		436	0	-0.00276081	-0.00220653	-0.00223919	-0.000304506	0.000662835	0.000977924	0.000945266	0.00164076	0.0012277	0.00447747	0.00233625	0.000270937	0.000336253						436	0.207702	0.206305	0.205615	0.206202	0.206305	0.207256	0.206582	0.206066	0.207153	0.205533	0.205137	0.205881
	436.5	0.208839	0.20607	0.207634	0.206608	0.208557	0.208531	0.209864	0.208838	0.210556	0.210146	0.213428	0.211274	0.210222	0.209274		436.5	0	-0.00276914	-0.00120514	-0.00223086	-0.0002823	-0.000308019	0.00102511	-6.07397e-07	0.00171709	0.0013068	0.0045885	0.00243479	0.00138335	0.000434792						436.5	0.208839	0.207442	0.206749	0.207339	0.207942	0.208403	0.207724	0.207211	0.2083	0.206685	0.206288	0.207044
	437	0.209472	0.206695	0.207269	0.20725	0.209212	0.210193	0.210544	0.209526	0.211265	0.210858	0.214171	0.212005	0.209968	0.210005		437	0	-0.00277742	-0.00220376	-0.00222258	-0.000260221	0.000720959	0.00107203	5.32102e-05	0.00179299	0.00138546	0.00469889	0.00253277	0.000495129	0.000532767						437	0.209972	0.208074	0.20788	0.208472	0.209074	0.209546	0.208861	0.208352	0.209444	0.207833	0.207435	0.208203
	437.5	0.210102	0.207317	0.2079	0.207888	0.210864	0.209852	0.211221	0.210209	0.211971	0.211566	0.214911	0.211732	0.210708	0.210732		437.5	0	-0.00278565	-0.00220239	-0.00221435	0.000761732	-0.000250227	0.00111868	0.000106721	0.00186845	0.00146367	0.00480866	0.00163018	0.000606266	0.000630184						437.5	0.211102	0.209203	0.209007	0.209602	0.210203	0.210685	0.209995	0.209489	0.210084	0.208977	0.208078	0.209858
	438	0.210728	0.207935	0.208527	0.208522	0.211512	0.211507	0.211893	0.211888	0.212672	0.21227	0.215646	0.213455	0.211445	0.211455		438	0	-0.00279383	-0.00220103	-0.00220617	0.00078356	0.000778422	0.00116506	0.00115993	0.00194349	0.00154143	0.0049178	0.00272705	0.00071677	0.000727045						438	0.212228	0.210329	0.20963	0.210728	0.210829	0.211321	0.211125	0.210623	0.211221	0.210118	0.209718	0.211009
	438.5	0.211351	0.208549	0.209151	0.210153	0.212156	0.212158	0.212562	0.212564	0.213369	0.21297	0.217377	0.214174	0.212178	0.213174		438.5	0	-0.00280197	-0.00219967	-0.00119803	0.000805263	0.000806908	0.00121118	0.00121283	0.00201809	0.00161875	0.00602632	0.00282336	0.000826645	0.00182336						438.5	0.213351	0.211951	0.21075	0.212351	0.212451	0.212953	0.212252	0.211753	0.212353	0.211254	0.210354	0.212157
	439	0.21197	0.20916	0.209772	0.21078	0.212797	0.212805	0.213227	0.213236	0.214062	0.213666	0.218104	0.214889	0.212906	0.213889		439	0	-0.00281007	-0.00219832	-0.00118993	0.000826844	0.000835232	0.00125704	0.00126543	0.00209227	0.00169563	0.00613422	0.00291912	0.000935896	0.00191912						439	0.21447	0.213069	0.211867	0.21347	0.213069	0.214082	0.213875	0.212879	0.213483	0.212388	0.211487	0.213301
	439.5	0.212586	0.210768	0.211389	0.211404	0.213434	0.213449	0.214888	0.213903	0.215752	0.215358	0.218827	0.2156	0.21363	0.2146		439.5	0	-0.00181811	-0.00119698	-0.00118189	0.000848301	0.000863396	0.00230264	0.00131773	0.00316604	0.00277207	0.00624151	0.00301434	0.00104453	0.00201434						439.5	0.216086	0.214184	0.21298	0.214586	0.214684	0.215207	0.214995	0.214002	0.214608	0.214017	0.213116	0.214441
	440	0.214198	0.211372	0.212002	0.212024	0.215067	0.215089	0.215546	0.215567	0.216437	0.216046	0.219546	0.217307	0.21435	0.215307		440	0	-0.00282611	-0.00219565	-0.00217389	0.000869637	0.000891399	0.00134798	0.00136974	0.00223938	0.00184808	0.00534819	0.00310902	0.00015254	0.00110902						440	0.217198	0.215796	0.214589	0.215698	0.216296	0.216328	0.216111	0.215622	0.21623	0.215143	0.214241	0.216078
	440.5	0.214806	0.212972	0.213612	0.21264	0.215697	0.215726	0.217199	0.216228	0.218119	0.21673	0.220261	0.218009	0.215066	0.216009		440.5	0	-0.00183407	-0.00119432	-0.00216593	0.000890853	0.000919244	0.00239306	0.00142145	0.00331231	0.00192366	0.00545426	0.00320316	0.000259942	0.00120316						440.5	0.218806	0.216903	0.215695	0.216806	0.217403	0.217446	0.217723	0.216738	0.217349	0.216266	0.215363	0.217211
	441	0.215412	0.21357	0.215218	0.214253	0.216323	0.216358	0.217849	0.216884	0.218796	0.21841	0.220971	0.218708	0.216778	0.217708		441	0	-0.00184198	-0.000193003	-0.00115802	0.000911948	0.000946932	0.00243789	0.00147287	0.00338482	0.00299881	0.00555974	0.00329677	0.00136674	0.00229677						441	0.219912	0.218008	0.217298	0.217912	0.218508	0.21856	0.218332	0.21785	0.218464	0.217385	0.216481	0.217841
	441.5	0.217013	0.215163	0.215822	0.214863	0.217946	0.216988	0.218496	0.218537	0.21947	0.219087	0.222678	0.219403	0.217486	0.218403		441.5	0	-0.00184985	-0.00119169	-0.00215015	0.000932924	-2.55376e-05	0.00148246	0.001524	0.00245693	0.00207354	0.00566462	0.00238985	0.000472926	0.00138985						441.5	0.221013	0.219109	0.218397	0.219013	0.219609	0.219671	0.219938	0.218959	0.219576	0.2185	0.217596	0.218967
	442	0.217612	0.215754	0.217421	0.215469	0.218565	0.218613	0.219138	0.219186	0.22014	0.219759	0.223381	0.221094	0.21819	0.219094		442	0	-0.00185767	-0.000190389	-0.00214233	0.000953781	0.00100184	0.00152678	0.00157484	0.00252862	0.00214785	0.00576891	0.0034824	0.000578517	0.0014824						442	0.222612	0.220207	0.219492	0.220112	0.221207	0.220779	0.22104	0.220064	0.220684	0.219613	0.219208	0.220089
	442.5	0.219207	0.217341	0.218017	0.216072	0.220181	0.219236	0.220777	0.219832	0.221806	0.220428	0.223079	0.221781	0.21889	0.219781		442.5	0	-0.00186545	-0.00118909	-0.00313455	0.000974521	2.90588e-05	0.00157086	0.000625395	0.00259992	0.00122173	0.0038726	0.00257444	-0.000316488	0.000574437						442.5	0.223707	0.221301	0.221085	0.221207	0.221801	0.221883	0.222139	0.221167	0.221788	0.220721	0.220316	0.221208
	443	0.219798	0.217925	0.21961	0.217671	0.220793	0.220854	0.221413	0.220474	0.222469	0.221093	0.224774	0.222464	0.220586	0.220464		443	0	-0.00187318	-0.000187804	-0.00212682	0.000995144	0.00105613	0.00161468	0.000675663	0.00267081	0.0012952	0.00497572	0.00266595	0.000787916	0.000665951						443	0.224798	0.222392	0.222174	0.222298	0.222892	0.222984	0.223235	0.222265	0.22289	0.221326	0.22142	0.222324
	443.5	0.221386	0.219506	0.2202	0.218267	0.221402	0.22147	0.222045	0.221112	0.223128	0.221755	0.225465	0.223143	0.221278	0.222143		443.5	0	-0.00188087	-0.00118652	-0.00311913	1.56508e-05	8.30417e-05	0.000658258	-0.000274351	0.0017413	0.000368256	0.00407825	0.00175695	-0.000108268	0.000756951						443.5	0.225886	0.22348	0.22326	0.223386	0.22398	0.224081	0.224327	0.223361	0.223488	0.222428	0.222021	0.222936
	444	0.221971	0.220083	0.220786	0.21986	0.223008	0.222081	0.222673	0.221747	0.223783	0.222412	0.226152	0.224819	0.222966	0.222819		444	0	-0.00188852	-0.00118525	-0.00211148	0.00103604	0.000109806	0.00070159	-0.000224646	0.0018114	0.000440901	0.00418021	0.00284744	0.000994965	0.000847438						444	0.226971	0.224564	0.223842	0.224471	0.225064	0.224675	0.224916	0.224453	0.224582	0.223026	0.223119	0.224044
	444.5	0.222553	0.220657	0.222369	0.220449	0.223609	0.22269	0.223298	0.222378	0.224434	0.223066	0.226835	0.225491	0.222651	0.223491		444.5	0	-0.00189612	-0.00018398	-0.00210388	0.00105632	0.000136419	0.000744679	-0.000175221	0.0018811	0.000513139	0.0042816	0.00293742	9.7618e-05	0.000937418						444.5	0.228053	0.225645	0.224921	0.225053	0.225645	0.225265	0.225501	0.225041	0.225173	0.224121	0.223713	0.22465
	445	0.223132	0.221228	0.222949	0.221035	0.224208	0.223294	0.223919	0.223006	0.225082	0.223717	0.227514	0.226159	0.223331	0.224159		445	0	-0.00190368	-0.00018272	-0.00209632	0.00107648	0.000162884	0.000787526	-0.000126073	0.00195041	0.000584971	0.00438242	0.00302689	0.000199695	0.00102689						445	0.229132	0.226723	0.225497	0.225632	0.226223	0.225853	0.226583	0.225627	0.225761	0.224713	0.224304	0.225751
	445.5	0.224707	0.221796	0.222525	0.221618	0.224803	0.223896	0.224537	0.22363	0.225726	0.224363	0.227189	0.225823	0.224008	0.224823		445.5	0	-0.0029112	-0.00218147	-0.0030888	9.65335e-05	-0.0008108	-0.000169866	-0.0010772	0.00101933	-0.000343599	0.00248267	0.00111587	-0.000698799	0.000115867						445.5	0.229707	0.227298	0.22657	0.226707	0.227298	0.226937	0.227162	0.226709	0.226346	0.225301	0.225392	0.22635
	446	0.225279	0.22236	0.223099	0.222197	0.225395	0.224494	0.224151	0.22425	0.225367	0.225006	0.227861	0.226483	0.223681	0.225483		446	0	-0.00291868	-0.00218022	-0.00308132	0.000116472	-0.000784631	-0.0011275	-0.0010286	8.78716e-05	-0.000272569	0.00258236	0.00120434	-0.00159786	0.000204343						446	0.230279	0.227869	0.227139	0.227279	0.227369	0.227517	0.227238	0.227288	0.226927	0.225886	0.225477	0.226445
	446.5	0.225848	0.222921	0.223669	0.222774	0.225984	0.225089	0.224762	0.224867	0.226004	0.225646	0.227529	0.22614	0.22435	0.22514		446.5	0	-0.00292611	-0.00217898	-0.00307389	0.000136299	-0.000758608	-0.00108537	-0.000980272	0.000156026	-0.000201936	0.00168149	0.000292325	-0.00149749	-0.000707675						446.5	0.230848	0.228437	0.227706	0.227848	0.227937	0.228095	0.227811	0.227363	0.227505	0.226468	0.226058	0.227036
	447	0.226413	0.22348	0.224235	0.223347	0.225569	0.22468	0.22537	0.224481	0.226637	0.225281	0.228193	0.226793	0.224015	0.225793		447	0	-0.00293351	-0.00217775	-0.00306649	-0.000843985	-0.00173273	-0.00104347	-0.00193221	0.0002238	-0.0011317	0.00178007	0.000379815	-0.00239768	-0.000620185						447	0.231413	0.229002	0.228269	0.227913	0.228502	0.228169	0.22838	0.227436	0.22758	0.227047	0.226136	0.227125
	447.5	0.225976	0.224035	0.224799	0.223916	0.226151	0.225269	0.224974	0.225091	0.226267	0.225914	0.227854	0.226442	0.223677	0.225442		447.5	0	-0.00194086	-0.00117652	-0.00205914	0.000175621	-0.000706998	-0.00100181	-0.000884424	0.000291196	-6.18509e-05	0.0018781	0.000466817	-0.00229842	-0.000533183						447.5	0.231476	0.229564	0.228829	0.228476	0.229064	0.22874	0.228446	0.228005	0.228152	0.227122	0.22621	0.22721
	448	0.226535	0.224587	0.22436	0.223483	0.22573	0.224854	0.225575	0.224698	0.225893	0.226543	0.227511	0.226088	0.224335	0.226088		448	0	-0.00194817	-0.00217531	-0.00305183	-0.000804882	-0.00168141	-0.000960375	-0.0018369	-0.000641783	7.60685e-06	0.000975589	-0.000446665	-0.00219972	-0.000446665						448	0.232035	0.229623	0.228886	0.228535	0.229123	0.228808	0.229009	0.227571	0.22822	0.227194	0.226282	0.227792
	448.5	0.227091	0.224136	0.223917	0.224047	0.226306	0.225435	0.226172	0.225302	0.226516	0.226168	0.227164	0.225731	0.22399	0.225731		448.5	0	-0.00295544	-0.00317409	-0.00304456	-0.000785494	-0.00165596	-0.000919174	-0.00178964	-0.000575135	-0.000923322	7.25307e-05	-0.00136063	-0.00310156	-0.00136063						448.5	0.232591	0.230178	0.229439	0.228591	0.229178	0.229372	0.229069	0.228134	0.228285	0.227763	0.22635	0.22737
	449	0.227644	0.224682	0.224471	0.223607	0.225878	0.226014	0.225766	0.224902	0.226135	0.22579	0.227813	0.226369	0.22464	0.225369		449	0	-0.00296267	-0.00317289	-0.00403733	-0.00176621	-0.00163065	-0.0018782	-0.00274264	-0.00150886	-0.00185463	0.000168934	-0.00127507	-0.00300395	-0.00227507						449	0.232644	0.230231	0.22949	0.229144	0.229231	0.229434	0.228626	0.227693	0.228348	0.227329	0.226415	0.227446
	449.5	0.227194	0.224224	0.224023	0.224164	0.226447	0.225589	0.226357	0.224498	0.225751	0.225408	0.227459	0.226004	0.224287	0.225004		449.5	0	-0.00296986	-0.00317169	-0.00303014	-0.00074704	-0.00160549	-0.000837459	-0.00269591	-0.00144295	-0.00178633	0.000264802	-0.00118999	-0.00290689	-0.00218999						449.5	0.232694	0.23028	0.229538	0.228694	0.22928	0.228992	0.228679	0.22775	0.228407	0.227392	0.225977	0.227018
	450	0.227741	0.223764	0.224571	0.223718	0.226013	0.225161	0.225944	0.224092	0.225364	0.225023	0.227101	0.225636	0.223931	0.224636		450	0	-0.00397701	-0.0031705	-0.00402299	-0.00172797	-0.00258046	-0.00179694	-0.00364943	-0.00237741	-0.0027184	-0.000639862	-0.00210538	-0.00381036	-0.00310538						450	0.232741	0.230327	0.229082	0.228741	0.229327	0.228548	0.22823	0.227804	0.227963	0.226951	0.226036	0.226587
	450.5	0.227285	0.224301	0.224116	0.223269	0.225576	0.22473	0.225529	0.223682	0.224973	0.224634	0.22674	0.225264	0.223571	0.224264		450.5	0	-0.00298412	-0.00316931	-0.00401588	-0.00170901	-0.00255558	-0.00175665	-0.00360321	-0.00231222	-0.00265085	-0.000545054	-0.00202124	-0.00371437	-0.00302124						450.5	0.232785	0.22987	0.229124	0.228285	0.22887	0.2286	0.228277	0.227354	0.227515	0.227007	0.225592	0.226153
	451	0.226826	0.223835	0.223658	0.222817	0.225136	0.224295	0.22511	0.223269	0.224579	0.224243	0.226375	0.224889	0.223207	0.222889		451	0	-0.00299119	-0.00316813	-0.00400881	-0.00169015	-0.00253083	-0.00171658	-0.00355725	-0.0022474	-0.00258367	-0.00045077	-0.00193756	-0.00361891	-0.00393756						451	0.232326	0.22991	0.228662	0.228326	0.22841	0.228149	0.227322	0.226901	0.227065	0.226061	0.224645	0.225716
	451.5	0.226364	0.223366	0.223197	0.222362	0.223693	0.223858	0.224687	0.222853	0.224181	0.223847	0.226007	0.22451	0.22284	0.22251		451.5	0	-0.00299822	-0.00316696	-0.00400178	-0.0026714	-0.00250621	-0.00167673	-0.00351154	-0.00218294	-0.00251687	-0.000357008	-0.00185434	-0.00352397	-0.00385434						451.5	0.231864	0.229448	0.228198	0.227864	0.227948	0.227695	0.226863	0.226446	0.226612	0.225611	0.224695	0.225275
	452	0.225899	0.222894	0.222733	0.221904	0.223246	0.223417	0.223262	0.222433	0.22378	0.223449	0.224635	0.224128	0.22147	0.222128		452	0	-0.00300522	-0.0031658	-0.00399478	-0.00265275	-0.00248174	-0.0026371	-0.00346608	-0.00211884	-0.00245043	-0.00126376	-0.00177159	-0.00442956	-0.00377159						452	0.231399	0.228982	0.227731	0.227399	0.226982	0.227239	0.225902	0.225987	0.226156	0.224658	0.223741	0.224332
	452.5	0.225431	0.222419	0.223267	0.221443	0.222797	0.222974	0.222834	0.22101	0.223376	0.222047	0.22426	0.222742	0.221096	0.221742		452.5	0	-0.00301217	-0.00216464	-0.00398783	-0.00263421	-0.0024574	-0.00259769	-0.00442088	-0.00205509	-0.00338436	-0.00117103	-0.00268929	-0.00433567	-0.00368929						452.5	0.230431	0.228014	0.22676	0.226431	0.226514	0.226279	0.225437	0.225026	0.225196	0.224202	0.223285	0.223885
	453	0.22496	0.221941	0.222797	0.219979	0.222345	0.221527	0.222402	0.220584	0.222969	0.221642	0.222881	0.222353	0.219718	0.220353		453	0	-0.00301909	-0.00216349	-0.00498091	-0.00261576	-0.00343319	-0.0025585	-0.00437592	-0.00199168	-0.00331866	-0.00207881	-0.00260745	-0.0052423	-0.00460745						453	0.22996	0.227542	0.225787	0.22596	0.226042	0.225316	0.22497	0.224061	0.224734	0.223244	0.222325	0.222936
	453.5	0.223486	0.220461	0.222324	0.219512	0.220889	0.221077	0.220967	0.220155	0.221558	0.221233	0.222499	0.22096	0.219337	0.21996		453.5	0	-0.00302597	-0.00116234	-0.00397403	-0.00259742	-0.00240911	-0.00251952	-0.00333121	-0.00192863	-0.00225331	-0.000987103	-0.00252605	-0.00414944	-0.00352605						453.5	0.228987	0.226568	0.225311	0.225487	0.225068	0.22485	0.223999	0.223594	0.223769	0.222282	0.221363	0.221983
	454	0.22301	0.219977	0.220849	0.219043	0.220431	0.219625	0.220529	0.219723	0.220144	0.219821	0.221114	0.220565	0.218953	0.219565		454	0	-0.00303281	-0.0021612	-0.00396719	-0.00257918	-0.00338517	-0.00248076	-0.00328675	-0.00286593	-0.00318833	-0.0018959	-0.00244511	-0.00405709	-0.00344511						454	0.22851	0.22559	0.224332	0.22451	0.22409	0.223881	0.223526	0.222623	0.223301	0.221317	0.220898	0.221028
	454.5	0.22153	0.219491	0.22037	0.21857	0.219969	0.219169	0.220088	0.218288	0.219727	0.219407	0.220725	0.219166	0.217565	0.218166		454.5	0	-0.00203961	-0.00116006	-0.00296039	-0.00156104	-0.00236136	-0.00144221	-0.00324253	-0.00180357	-0.0021237	-0.000805188	-0.0023646	-0.00396525	-0.0033646						454.5	0.22753	0.22461	0.22335	0.22353	0.22261	0.22291	0.22255	0.22115	0.22183	0.22085	0.21993	0.220069
	455	0.221048	0.218001	0.219889	0.218094	0.219505	0.21771	0.218644	0.217849	0.219306	0.217988	0.219333	0.218763	0.217174	0.217763		455	0	-0.00304638	-0.00115894	-0.00295362	-0.001543	-0.00333768	-0.00240387	-0.00319855	-0.00174155	-0.00305942	-0.00171498	-0.00228454	-0.00387392	-0.00328454						455	0.226548	0.223627	0.222366	0.222548	0.221627	0.221935	0.221571	0.220174	0.220856	0.219879	0.218958	0.218607
	455.5	0.220563	0.217509	0.218405	0.216616	0.218037	0.216248	0.218197	0.216408	0.217883	0.216567	0.217937	0.217358	0.215779	0.216358		455.5	0	-0.00305311	-0.00215782	-0.00394689	-0.00252505	-0.00431413	-0.00236574	-0.00415482	-0.00267987	-0.0039955	-0.00262526	-0.00320492	-0.00478308	-0.00420492						455.5	0.225563	0.222641	0.220878	0.221563	0.220641	0.220958	0.220089	0.219195	0.219879	0.218405	0.217484	0.217643
	456	0.219074	0.216015	0.216918	0.215134	0.216567	0.215784	0.216747	0.215963	0.216456	0.215143	0.217538	0.215949	0.214382	0.214949		456	0	-0.0030598	-0.0021567	-0.0039402	-0.00250721	-0.00329071	-0.00232782	-0.00311132	-0.00261853	-0.00393193	-0.00153604	-0.00312574	-0.00469274	-0.00412574						456	0.224574	0.221653	0.219888	0.220574	0.219653	0.219478	0.219104	0.218213	0.218899	0.217429	0.216507	0.216676
	456.5	0.218584	0.214517	0.216428	0.21465	0.216094	0.214316	0.215293	0.214516	0.216026	0.214715	0.216136	0.215537	0.213981	0.214537		456.5	0	-0.00406645	-0.00215559	-0.00393355	-0.00248946	-0.00426742	-0.0032901	-0.00406806	-0.00255752	-0.0038687	-0.0024473	-0.00304698	-0.0046029	-0.00404698						456.5	0.223584	0.220661	0.218895	0.219084	0.218161	0.218494	0.218117	0.217228	0.217917	0.21595	0.215028	0.215205
	457	0.21709	0.214017	0.213935	0.213163	0.214618	0.212846	0.213837	0.213065	0.214593	0.213284	0.214731	0.214121	0.212576	0.213121		457	0	-0.00307307	-0.00315449	-0.00392693	-0.00247181	-0.00424425	-0.0032526	-0.00402504	-0.00249685	-0.00380583	-0.00235905	-0.00296866	-0.00451354	-0.00396866						457	0.22209	0.219167	0.217399	0.21809	0.217167	0.217009	0.216626	0.21574	0.216431	0.214468	0.213545	0.213732
	457.5	0.215594	0.212514	0.21344	0.211673	0.213139	0.212372	0.212378	0.211611	0.213157	0.21185	0.213322	0.212703	0.211169	0.211703		457.5	0	-0.00307965	-0.00215339	-0.00392035	-0.00245426	-0.00322121	-0.0032153	-0.00398225	-0.00243651	-0.00374329	-0.00227128	-0.00289076	-0.00442467	-0.00389076						457.5	0.220594	0.21767	0.2159	0.216094	0.21567	0.21602	0.215133	0.21475	0.214943	0.213483	0.21256	0.212756
	458	0.215094	0.211008	0.211942	0.210181	0.211658	0.210896	0.210916	0.210155	0.211718	0.210413	0.21291	0.211281	0.209758	0.210281		458	0	-0.0040862	-0.0031523	-0.0049138	-0.0034368	-0.0041983	-0.0041782	-0.0049397	-0.00337649	-0.00468109	-0.00218399	-0.00381329	-0.00533629	-0.00481329						458	0.219094	0.21617	0.214899	0.214594	0.21417	0.214528	0.213637	0.213257	0.213452	0.211995	0.211571	0.211277
	458.5	0.213592	0.2095	0.210441	0.208685	0.210173	0.209417	0.209451	0.208695	0.210276	0.208973	0.210495	0.209856	0.208344	0.208856		458.5	0	-0.00409271	-0.00315121	-0.00490729	-0.00341944	-0.00417551	-0.0041413	-0.00489737	-0.00331681	-0.00461924	-0.00309718	-0.00373624	-0.00524839	-0.00473624						458.5	0.217092	0.214668	0.213395	0.213092	0.213168	0.213034	0.212139	0.211761	0.212458	0.210505	0.21008	0.210295
	459	0.212088	0.207989	0.208938	0.207187	0.208686	0.207935	0.207983	0.208233	0.20883	0.20753	0.210077	0.208428	0.206927	0.207428		459	0	-0.00409919	-0.00315014	-0.00490081	-0.00340217	-0.00415284	-0.0041046	-0.00385528	-0.00325745	-0.00455772	-0.00201083	-0.00365961	-0.00516097	-0.00465961						459	0.216088	0.213663	0.211888	0.211588	0.212163	0.212037	0.211137	0.210762	0.210962	0.209511	0.208587	0.20881
	459.5	0.209581	0.207475	0.207432	0.205686	0.207196	0.20745	0.206512	0.206767	0.207382	0.207084	0.208656	0.206997	0.206507	0.206997		459.5	0	-0.00210563	-0.00214906	-0.00389437	-0.00238499	-0.0021303	-0.00306811	-0.00281342	-0.00219841	-0.00249653	-0.000924956	-0.0025834	-0.00307402	-0.0025834						459.5	0.214581	0.212155	0.210879	0.210581	0.210655	0.211037	0.209633	0.209261	0.209963	0.208515	0.20809	0.207823
	460	0.209071	0.205959	0.206923	0.205183	0.206703	0.205963	0.205039	0.205299	0.205931	0.205635	0.207231	0.206563	0.205083	0.205563		460	0	-0.00311203	-0.00214799	-0.00388797	-0.00236791	-0.00310788	-0.00403181	-0.00377178	-0.00313969	-0.00343568	-0.00183955	-0.0025076	-0.00398754	-0.0035076						460	0.213571	0.211145	0.209867	0.209571	0.209645	0.209535	0.208627	0.208257	0.208961	0.208017	0.207091	0.206833
	460.5	0.207558	0.20544	0.206411	0.203676	0.206207	0.205472	0.204562	0.204828	0.205477	0.205183	0.206803	0.206126	0.204656	0.205126		460.5	0	-0.0021184	-0.00114693	-0.0038816	-0.00135092	-0.00208558	-0.00299571	-0.00273037	-0.00208129	-0.00237515	-0.000754601	-0.00143221	-0.00290153	-0.00243221						460.5	0.212558	0.209631	0.208852	0.208558	0.208631	0.208529	0.208117	0.20725	0.207956	0.207015	0.206089	0.20634
	461	0.207043	0.203918	0.204897	0.203167	0.204709	0.204979	0.204083	0.203354	0.20402	0.203728	0.205373	0.204685	0.203227	0.203685		461	0	-0.00312474	-0.00214588	-0.00387526	-0.00233402	-0.0020634	-0.0029598	-0.00368918	-0.0030232	-0.00331496	-0.00167011	-0.00235723	-0.00381599	-0.00335723						461	0.211543	0.208616	0.207334	0.207543	0.208116	0.208022	0.207105	0.20624	0.206949	0.206011	0.205584	0.205344
	461.5	0.205525	0.202394	0.20438	0.202656	0.204208	0.203483	0.203601	0.202877	0.203559	0.20327	0.204939	0.204242	0.202794	0.203242		461.5	0	-0.00313104	-0.00114483	-0.00286896	-0.00131722	-0.00204135	-0.00192409	-0.00264822	-0.00196543	-0.00225509	-0.000586085	-0.00128265	-0.00273091	-0.00228265						461.5	0.210525	0.208097	0.206814	0.206525	0.207097	0.207011	0.20609	0.205728	0.206439	0.205504	0.204577	0.204846
	462	0.205004	0.201867	0.203861	0.201142	0.203704	0.202985	0.203116	0.202397	0.203096	0.202809	0.204502	0.202796	0.202358	0.202796		462	0	-0.00313731	-0.00114378	-0.00386269	-0.0013005	-0.00201941	-0.00188857	-0.00260747	-0.00190797	-0.00219554	-0.000502509	-0.00220848	-0.00264629	-0.00220848						462	0.209504	0.207076	0.205792	0.206004	0.206076	0.205998	0.205573	0.204714	0.205426	0.204495	0.204067	0.203844
	462.5	0.204481	0.201338	0.202339	0.200625	0.203197	0.202484	0.202628	0.201914	0.20263	0.201345	0.204062	0.202347	0.201919	0.202347		462.5	0	-0.00314355	-0.00214274	-0.00385645	-0.00128388	-0.00199759	-0.00185324	-0.00256695	-0.00185083	-0.00313631	-0.000419384	-0.0021347	-0.00256213	-0.0021347						462.5	0.208981	0.206053	0.205267	0.205481	0.205553	0.205482	0.204553	0.204196	0.204911	0.203982	0.203054	0.203341
	463	0.202956	0.200806	0.201814	0.200105	0.202688	0.20198	0.201138	0.200429	0.202162	0.200878	0.202619	0.201894	0.200477	0.200894		463	0	-0.00214975	-0.00114171	-0.00285025	-0.000267342	-0.000975886	-0.0018181	-0.00252665	-0.000793987	-0.0020774	-0.000336708	-0.00106133	-0.00247842	-0.00206133						463	0.207956	0.205526	0.204239	0.204456	0.204526	0.204464	0.204031	0.203676	0.203893	0.202968	0.202539	0.202334
	463.5	0.202427	0.199272	0.201287	0.198583	0.201177	0.201473	0.200644	0.199941	0.20169	0.200409	0.203173	0.201439	0.200032	0.200439		463.5	0	-0.00315591	-0.00114068	-0.00384409	-0.0012509	-0.0009543	-0.00178315	-0.00248656	-0.000737453	-0.00201881	0.000745523	-0.000988348	-0.00239516	-0.00198835						463.5	0.206927	0.204498	0.203709	0.203927	0.203498	0.203943	0.203005	0.202654	0.203372	0.20245	0.201521	0.201825
	464	0.201897	0.198735	0.199757	0.198059	0.200662	0.200964	0.200148	0.19945	0.201215	0.198936	0.201724	0.200981	0.199584	0.199981		464	0	-0.00316205	-0.00213966	-0.00383795	-0.00123454	-0.000932831	-0.00174839	-0.00244669	-0.000681223	-0.00296054	-0.000172688	-0.000915761	-0.00231235	-0.00191576						464	0.205897	0.203967	0.202676	0.203397	0.202467	0.202919	0.202478	0.202129	0.202349	0.20143	0.201	0.201313
	464.5	0.200363	0.197195	0.199225	0.197532	0.199145	0.199452	0.19965	0.198956	0.199738	0.198461	0.201272	0.19952	0.198133	0.19852		464.5	0	-0.00316815	-0.00113864	-0.00283185	-0.00121827	-0.000911476	-0.000713819	-0.00140703	-0.000625295	-0.00190258	0.000908661	-0.000843563	-0.00222998	-0.00184356						464.5	0.204863	0.202933	0.201641	0.202363	0.201933	0.202393	0.201448	0.201101	0.201324	0.200908	0.199977	0.200299
	465	0.199828	0.196653	0.19769	0.196002	0.198626	0.198937	0.198148	0.19846	0.199258	0.197983	0.199817	0.199056	0.19768	0.198056		465	0	-0.00317422	-0.00213763	-0.00382578	-0.00120209	-0.000890237	-0.00167943	-0.00136758	-0.000569668	-0.00184493	-1.04258e-05	-0.000771753	-0.00214806	-0.00177175						465	0.204328	0.202397	0.201103	0.201328	0.201397	0.201364	0.200415	0.200571	0.200295	0.199883	0.199451	0.199282
	465.5	0.199289	0.196109	0.197153	0.19547	0.198103	0.19842	0.197644	0.196961	0.197775	0.196502	0.199359	0.198589	0.196223	0.196589		465.5	0	-0.00318025	-0.00213662	-0.00381975	-0.00118599	-0.000869111	-0.00164523	-0.00232835	-0.00151434	-0.00278759	7.00531e-05	-0.000700328	-0.00306657	-0.00270033						465.5	0.203789	0.201358	0.200063	0.200789	0.200358	0.200833	0.19988	0.199538	0.199765	0.199355	0.198423	0.198762
	466	0.197749	0.195562	0.196613	0.194935	0.196579	0.196901	0.197137	0.196459	0.197289	0.196018	0.198899	0.197119	0.195763	0.196119		466	0	-0.00218626	-0.00113562	-0.00281374	-0.00116998	-0.000848099	-0.000611207	-0.00128933	-0.000459306	-0.00173055	0.0011501	-0.000629285	-0.00198552	-0.00162929						466	0.202749	0.200817	0.19952	0.200249	0.199817	0.199799	0.199342	0.198503	0.198732	0.198325	0.197892	0.19824
	466.5	0.197206	0.195013	0.196071	0.194398	0.196051	0.196378	0.196628	0.195955	0.196801	0.195532	0.198435	0.196647	0.195301	0.195647		466.5	0	-0.00219223	-0.00113463	-0.00280777	-0.00115406	-0.000827198	-0.000577369	-0.00125051	-0.000404567	-0.00167382	0.00122972	-0.000558623	-0.00190491	-0.00155862						466.5	0.201706	0.199773	0.198975	0.199206	0.199273	0.199263	0.198302	0.197965	0.198196	0.197792	0.196859	0.197215
	467	0.19666	0.194462	0.194526	0.192858	0.195522	0.194853	0.195116	0.194448	0.19531	0.195042	0.196969	0.195172	0.193835	0.195172		467	0	-0.00219817	-0.00213364	-0.00380183	-0.00113822	-0.00180641	-0.00154371	-0.0022119	-0.00135012	-0.0016174	0.000308914	-0.00148834	-0.00282472	-0.00148834						467	0.20116	0.199227	0.197927	0.19816	0.198727	0.198224	0.197759	0.196925	0.197658	0.196757	0.196324	0.196688
	467.5	0.196112	0.193908	0.193979	0.192316	0.194989	0.194326	0.194602	0.193938	0.194816	0.193551	0.1965	0.194693	0.193367	0.193693		467.5	0	-0.00220408	-0.00213265	-0.00379592	-0.00112246	-0.00178573	-0.00151023	-0.0021735	-0.00129597	-0.00256127	0.000387686	-0.00141843	-0.00274497	-0.00241843						467.5	0.200612	0.198678	0.197377	0.197612	0.198178	0.197683	0.197214	0.196382	0.196617	0.196219	0.195785	0.196158
	468	0.195561	0.193351	0.19343	0.191771	0.194455	0.193796	0.194084	0.193426	0.194319	0.193056	0.196027	0.193212	0.192896	0.193212		468	0	-0.00220995	-0.00213167	-0.00379005	-0.00110679	-0.00176517	-0.00147693	-0.00213531	-0.0012421	-0.00250545	0.000466037	-0.00234889	-0.00266564	-0.00234889						468	0.200061	0.198127	0.196825	0.197061	0.197127	0.19714	0.196166	0.195837	0.196074	0.195679	0.195245	0.195625
	468.5	0.195009	0.192793	0.192878	0.191224	0.193917	0.192264	0.192565	0.191911	0.19382	0.192559	0.195552	0.192729	0.192422	0.192729		468.5	0	-0.0022158	-0.0021307	-0.0037842	-0.00109121	-0.00274471	-0.00244381	-0.00309731	-0.00118852	-0.00244992	0.00054397	-0.00227973	-0.00258673	-0.00227973						468.5	0.199509	0.197574	0.19627	0.196509	0.196574	0.196594	0.195616	0.19529	0.195528	0.194636	0.194702	0.195091
	469	0.194453	0.192232	0.191324	0.190675	0.192378	0.191729	0.192042	0.191394	0.193318	0.192059	0.195075	0.192242	0.191945	0.192242		469	0	-0.00222161	-0.00312973	-0.00377839	-0.0020757	-0.00272436	-0.00241087	-0.00305952	-0.00113523	-0.00239469	0.000621489	-0.00221093	-0.00250824	-0.00221093						469	0.198953	0.196518	0.195713	0.195953	0.196018	0.196045	0.195064	0.19474	0.19498	0.194091	0.193656	0.194553
	469.5	0.192896	0.191668	0.191767	0.190123	0.191835	0.191192	0.191518	0.190874	0.191813	0.191556	0.194594	0.191753	0.191466	0.191753		469.5	0	-0.00122739	-0.00112877	-0.00277261	-0.00106028	-0.00170412	-0.0013781	-0.00202193	-0.00108222	-0.00133975	0.0016986	-0.0011425	-0.00143017	-0.0011425						469.5	0.198396	0.19596	0.195153	0.195396	0.19496	0.195494	0.194509	0.194187	0.19443	0.193544	0.193108	0.194013
	470	0.192336	0.190103	0.191208	0.189569	0.191291	0.190652	0.19099	0.190351	0.191306	0.191051	0.194111	0.191261	0.190983	0.191261		470	0	-0.00223315	-0.00112781	-0.00276685	-0.00104494	-0.00168399	-0.0013455	-0.00198454	-0.00102949	-0.0012851	0.00177529	-0.00107443	-0.00135252	-0.00107443						470	0.197836	0.1954	0.194091	0.194836	0.1944	0.194441	0.193952	0.193633	0.193877	0.192994	0.192058	0.193471
	470.5	0.191773	0.189535	0.190647	0.189012	0.190744	0.19011	0.19046	0.189826	0.190796	0.190543	0.193625	0.190767	0.190498	0.190767		470.5	0	-0.00223887	-0.00112686	-0.00276113	-0.00102968	-0.00166396	-0.00131308	-0.00194735	-0.000977036	-0.00123075	0.00185158	-0.00100672	-0.00127527	-0.00100672						470.5	0.197273	0.194837	0.193527	0.194273	0.193837	0.193885	0.193393	0.193076	0.192822	0.192441	0.192005	0.192427
	471	0.191209	0.188964	0.190083	0.188453	0.190194	0.189565	0.189928	0.189298	0.190284	0.190032	0.192136	0.190269	0.19001	0.190269		471	0	-0.00224456	-0.00112591	-0.00275544	-0.00101451	-0.00164404	-0.00128083	-0.00191036	-0.000924865	-0.00117668	0.00092747	-0.000939371	-0.00119844	-0.000939371						471	0.196209	0.194272	0.192961	0.193709	0.192772	0.193328	0.192831	0.192516	0.192265	0.191387	0.19095	0.19188
	471.5	0.190642	0.188392	0.189517	0.186892	0.188643	0.189018	0.189393	0.187768	0.189769	0.189519	0.191645	0.18977	0.18852	0.18877		471.5	0	-0.00225022	-0.00112496	-0.00374978	-0.00199941	-0.00162422	-0.00124874	-0.00287356	-0.000872969	-0.0011229	0.00100295	-0.000872378	-0.00212201	-0.00187238						471.5	0.195642	0.193704	0.192392	0.193142	0.192204	0.192267	0.191767	0.191455	0.191705	0.19083	0.189892	0.19083
	472	0.190073	0.186817	0.188949	0.186329	0.188088	0.187468	0.188856	0.187236	0.189251	0.188003	0.191151	0.189267	0.188027	0.188267		472	0	-0.00325585	-0.00112402	-0.00374415	-0.00198439	-0.00260451	-0.00121683	-0.00283696	-0.000821348	-0.0020694	0.00107804	-0.00080574	-0.00204599	-0.00180574						472	0.194573	0.193135	0.191321	0.192073	0.191635	0.191205	0.191201	0.190891	0.190643	0.19027	0.189333	0.189778
	472.5	0.189501	0.18624	0.188378	0.185763	0.187532	0.186916	0.187316	0.186701	0.187731	0.187485	0.189654	0.188762	0.186531	0.187762		472.5	0	-0.00326145	-0.00112309	-0.00373855	-0.00196945	-0.00258491	-0.00218509	-0.00280055	-0.00177	-0.00201618	0.000152728	-0.000739454	-0.00297036	-0.00173945						472.5	0.194001	0.192063	0.190747	0.191001	0.190563	0.19064	0.190132	0.189824	0.190078	0.189209	0.18827	0.188724
	473	0.188928	0.185661	0.187805	0.185195	0.186973	0.185362	0.186774	0.185163	0.187209	0.185964	0.188155	0.187254	0.186032	0.186254		473	0	-0.00326703	-0.00112216	-0.00373297	-0.0019546	-0.00356541	-0.00215352	-0.00376433	-0.00171892	-0.00296325	-0.000772978	-0.00167352	-0.00289514	-0.00267352						473	0.192928	0.190989	0.189672	0.189928	0.189489	0.189072	0.189061	0.188756	0.189011	0.188145	0.187206	0.187668
	473.5	0.188352	0.185079	0.18623	0.184624	0.185412	0.184806	0.185229	0.184623	0.186683	0.185441	0.186652	0.185744	0.184531	0.185744		473.5	0	-0.00327257	-0.00212124	-0.00372743	-0.00293982	-0.00354601	-0.00312211	-0.0037283	-0.00166811	-0.00291059	-0.00169908	-0.00260793	-0.00382031	-0.00260793						473.5	0.192352	0.190412	0.188594	0.188852	0.188412	0.188003	0.187988	0.187685	0.187942	0.187079	0.186139	0.186609
	474	0.186773	0.183495	0.185653	0.183051	0.184848	0.184247	0.184682	0.183081	0.185156	0.183915	0.186148	0.185231	0.183027	0.184231		474	0	-0.00327808	-0.00112032	-0.00372192	-0.00192511	-0.00252671	-0.00209086	-0.00369246	-0.00161757	-0.00285821	-0.000625561	-0.00154269	-0.00374588	-0.00254269						474	0.191273	0.189333	0.188014	0.187773	0.187333	0.186931	0.186912	0.186112	0.186371	0.18601	0.18457	0.185547
	474.5	0.186193	0.182909	0.184074	0.182476	0.183282	0.182685	0.183133	0.182536	0.183626	0.183387	0.18464	0.183715	0.181521	0.182715		474.5	0	-0.00328357	-0.00211941	-0.00371643	-0.00291049	-0.00350751	-0.00305978	-0.00365681	-0.0025673	-0.00280611	-0.00155243	-0.00247779	-0.00467184	-0.00347779						474.5	0.190193	0.188253	0.186932	0.186693	0.186253	0.185857	0.185335	0.185036	0.185297	0.184439	0.183499	0.183984
	475	0.18461	0.181321	0.183492	0.180899	0.182714	0.181122	0.181581	0.180989	0.182093	0.181856	0.183131	0.182197	0.180012	0.181197		475	0	-0.00328902	-0.0011185	-0.00371098	-0.00189594	-0.00348842	-0.00302887	-0.00362135	-0.00251729	-0.00275428	-0.00147969	-0.00241323	-0.00459819	-0.00341323						475	0.18911	0.18667	0.185347	0.18511	0.18467	0.184281	0.184255	0.183459	0.183722	0.182866	0.181925	0.182418
	475.5	0.184025	0.180731	0.181908	0.17932	0.181144	0.179556	0.180027	0.179439	0.180558	0.180323	0.180618	0.180676	0.178501	0.179676		475.5	0	-0.00329445	-0.00211759	-0.00470555	-0.00288147	-0.00446942	-0.00399812	-0.00458607	-0.00346754	-0.00370272	-0.00340733	-0.00334901	-0.00552492	-0.00434901						475.5	0.187525	0.185584	0.184261	0.183525	0.183084	0.182702	0.182173	0.181879	0.182144	0.181291	0.18035	0.18085
	476	0.182438	0.179139	0.180322	0.177738	0.179571	0.177988	0.179471	0.177887	0.17902	0.178787	0.179103	0.179153	0.176986	0.178153		476	0	-0.00329985	-0.00211669	-0.00470015	-0.00286707	-0.00445053	-0.00296752	-0.00455098	-0.00341805	-0.00365144	-0.00333535	-0.00328512	-0.00545204	-0.00428512						476	0.185938	0.183997	0.182672	0.181938	0.181497	0.181622	0.180588	0.180297	0.180563	0.179713	0.178772	0.17928
	476.5	0.180849	0.177544	0.178733	0.176154	0.177997	0.176418	0.176912	0.175333	0.17748	0.176249	0.177586	0.176628	0.17547	0.176628		476.5	0	-0.00330522	-0.0021158	-0.00469478	-0.00285275	-0.00443173	-0.00393709	-0.00551608	-0.00336883	-0.00460042	-0.00326375	-0.00422157	-0.00537954	-0.00422157						476.5	0.184349	0.182407	0.181081	0.179849	0.179407	0.179539	0.178502	0.178712	0.178481	0.177633	0.176691	0.177207
	477	0.178258	0.175947	0.176143	0.174569	0.175419	0.174845	0.175351	0.173777	0.174938	0.174708	0.176065	0.1751	0.173951	0.1741		477	0	-0.00231056	-0.00211491	-0.00368944	-0.0028385	-0.00341304	-0.00290682	-0.00448135	-0.00331985	-0.00354967	-0.00219252	-0.00315836	-0.00430742	-0.00415836						477	0.182758	0.180815	0.178988	0.178258	0.177815	0.177454	0.176913	0.176626	0.176896	0.175551	0.175109	0.175132
	477.5	0.176664	0.174349	0.17455	0.17198	0.17384	0.17227	0.172788	0.172218	0.173393	0.172165	0.173543	0.172569	0.171429	0.172569		477.5	0	-0.00231588	-0.00211402	-0.00468412	-0.00282433	-0.00439444	-0.0038767	-0.00444681	-0.00327114	-0.00449918	-0.00312166	-0.00409547	-0.00523568	-0.00409547						477.5	0.181164	0.178721	0.177393	0.176664	0.175721	0.175866	0.174822	0.174537	0.174309	0.173467	0.173024	0.173055
	478	0.175069	0.172748	0.172956	0.17039	0.172259	0.170693	0.171222	0.169656	0.170846	0.16962	0.171018	0.171036	0.169905	0.170036		478	0	-0.00232116	-0.00211314	-0.00467884	-0.00281023	-0.00437593	-0.00384675	-0.00541245	-0.00422268	-0.00544896	-0.00405117	-0.00403291	-0.00516431	-0.00503291						478	0.179569	0.177125	0.175295	0.174569	0.173625	0.173777	0.172729	0.172447	0.17272	0.171381	0.170938	0.170476
	478.5	0.173471	0.170145	0.170359	0.167798	0.169675	0.168114	0.168654	0.167093	0.169297	0.168072	0.16849	0.168501	0.167378	0.167501		478.5	0	-0.00332642	-0.00311226	-0.00567358	-0.00379621	-0.00535753	-0.00481695	-0.00637826	-0.00417447	-0.005399	-0.00498105	-0.00497068	-0.00609332	-0.00597068						478.5	0.177471	0.175027	0.173196	0.172471	0.171027	0.171185	0.170634	0.170354	0.170129	0.168792	0.168349	0.168394
	479	0.170871	0.16854	0.16876	0.165203	0.167089	0.166532	0.166084	0.164527	0.166745	0.165522	0.16596	0.165963	0.164849	0.165963		479	0	-0.00233165	-0.00211139	-0.00566835	-0.00378226	-0.00433922	-0.0047873	-0.00634426	-0.00412652	-0.0053493	-0.0049113	-0.00490878	-0.00602269	-0.00490878						479	0.175371	0.172427	0.170594	0.169871	0.168927	0.169092	0.168037	0.167759	0.168036	0.166702	0.165758	0.165811
	479.5	0.16827	0.165933	0.166159	0.163606	0.164501	0.163949	0.163512	0.161959	0.164191	0.16197	0.163428	0.163422	0.162317	0.163422		479.5	0	-0.00233686	-0.00211052	-0.00466314	-0.00376838	-0.004321	-0.00475781	-0.00631043	-0.00407881	-0.00629986	-0.00484191	-0.00484719	-0.00595243	-0.00484719						479.5	0.17327	0.170325	0.168491	0.16727	0.166325	0.166496	0.165438	0.164662	0.164941	0.164109	0.163664	0.163225
	480	0.166666	0.163324	0.163556	0.161008	0.161911	0.161363	0.160937	0.159389	0.161634	0.159415	0.159893	0.15988	0.159783	0.15988		480	0	-0.00334203	-0.00310966	-0.00565797	-0.00475458	-0.00530288	-0.00572847	-0.00727678	-0.00503135	-0.00725067	-0.00677288	-0.00678593	-0.00688254	-0.00678593						480	0.170666	0.16772	0.165885	0.164666	0.16372	0.163898	0.162837	0.162062	0.162343	0.161014	0.160569	0.160137
	480.5	0.16406	0.160712	0.160951	0.158407	0.159319	0.158775	0.15836	0.156816	0.158075	0.155858	0.157355	0.157335	0.157247	0.157335		480.5	0	-0.00334718	-0.0031088	-0.00565282	-0.00474084	-0.00528485	-0.00569929	-0.0072433	-0.00598414	-0.00820175	-0.00670421	-0.00672498	-0.00681301	-0.00672498						480.5	0.16756	0.164614	0.163277	0.16206	0.161114	0.160798	0.159733	0.158961	0.159244	0.157917	0.157472	0.157047
	481	0.160452	0.158099	0.158344	0.154804	0.155724	0.155185	0.154781	0.153242	0.154514	0.152299	0.153816	0.153787	0.153708	0.153787		481	0	-0.00235231	-0.00210795	-0.00564769	-0.00472718	-0.00526692	-0.00567025	-0.00721	-0.00593717	-0.00815307	-0.00663589	-0.00666435	-0.00674384	-0.00666435						481	0.164452	0.161506	0.159667	0.158452	0.157506	0.157196	0.156128	0.155858	0.155642	0.154818	0.153872	0.153455
	481.5	0.157842	0.154484	0.154734	0.151199	0.152128	0.151592	0.1512	0.149665	0.150951	0.148737	0.150274	0.150237	0.151166	0.150237		481.5	0	-0.00335741	-0.0031071	-0.00664259	-0.00571359	-0.00624908	-0.00664137	-0.00817687	-0.00689045	-0.00910465	-0.00756793	-0.00760404	-0.00667503	-0.00760404						481.5	0.160842	0.158395	0.156556	0.154842	0.154395	0.153592	0.15302	0.152252	0.152038	0.151217	0.150271	0.14986
	482	0.154229	0.151867	0.151123	0.147592	0.148529	0.147998	0.147617	0.146086	0.147385	0.145173	0.145729	0.146685	0.146623	0.146685		482	0	-0.00236248	-0.00310625	-0.00663752	-0.00570006	-0.00623133	-0.00661264	-0.00814391	-0.00684397	-0.00905648	-0.00850032	-0.00754403	-0.00760657	-0.00754403						482	0.157229	0.154783	0.152942	0.150729	0.150783	0.149486	0.148911	0.148645	0.148433	0.147114	0.146167	0.145764
	482.5	0.150615	0.148248	0.14751	0.144983	0.145929	0.144402	0.144031	0.143504	0.143818	0.142607	0.142182	0.143131	0.143077	0.143131		482.5	0	-0.00236752	-0.00310541	-0.00563248	-0.00468661	-0.00621368	-0.00658405	-0.00711112	-0.00679773	-0.00800856	-0.00843306	-0.00748434	-0.00753847	-0.00748434						482.5	0.153615	0.151168	0.149326	0.147115	0.147168	0.145877	0.145299	0.144536	0.144325	0.143508	0.142561	0.142165
	483	0.146999	0.144627	0.144895	0.141372	0.143326	0.141803	0.141444	0.139921	0.141247	0.139038	0.139633	0.139574	0.140528	0.139574		483	0	-0.00237254	-0.00210458	-0.00562746	-0.00367323	-0.00519611	-0.00555561	-0.0070785	-0.00575173	-0.00796088	-0.00736615	-0.00742496	-0.00647073	-0.00742496						483	0.150499	0.147552	0.146208	0.143999	0.143552	0.142767	0.141685	0.140924	0.140715	0.139901	0.138953	0.138565
	483.5	0.144381	0.142004	0.142277	0.138759	0.139721	0.139203	0.137854	0.137335	0.137675	0.136468	0.136082	0.137015	0.137978	0.137015		483.5	0	-0.00237753	-0.00210374	-0.00562247	-0.00465992	-0.00517864	-0.00652732	-0.00704605	-0.00670596	-0.00791345	-0.00829958	-0.00736588	-0.00640333	-0.00736588						483.5	0.147881	0.144933	0.143589	0.140881	0.140933	0.139655	0.13907	0.138311	0.138103	0.137292	0.135844	0.135962
	484	0.141761	0.140379	0.139658	0.136144	0.137114	0.1366	0.135262	0.134747	0.135101	0.134895	0.133528	0.133454	0.135425	0.134454		484	0	-0.0013825	-0.00210292	-0.0056175	-0.00464667	-0.00516126	-0.00649918	-0.00701376	-0.00666043	-0.00686627	-0.00823336	-0.00830711	-0.00633628	-0.00730711						484	0.144761	0.142313	0.140967	0.138261	0.138313	0.137041	0.135952	0.135695	0.135489	0.13418	0.133232	0.132857
	484.5	0.139139	0.137752	0.137037	0.133527	0.135506	0.133995	0.132668	0.132157	0.132524	0.13232	0.129972	0.13089	0.13287	0.13189		484.5	0	-0.00138744	-0.00210209	-0.00561256	-0.0036335	-0.00514396	-0.00647118	-0.00698165	-0.00661514	-0.00681933	-0.00916748	-0.00824864	-0.00626957	-0.00724864						484.5	0.142139	0.13969	0.138343	0.135639	0.13519	0.134424	0.133333	0.133078	0.132873	0.132067	0.130618	0.13025
	485	0.136515	0.135123	0.134414	0.131908	0.131895	0.131388	0.130072	0.129565	0.129945	0.129743	0.128413	0.129325	0.130312	0.130325		485	0	-0.00139235	-0.00210127	-0.00460765	-0.00462039	-0.00512676	-0.00644332	-0.00694969	-0.00657008	-0.00677263	-0.00810193	-0.00719047	-0.00620321	-0.00619047						485	0.139515	0.137066	0.135718	0.133015	0.132566	0.131806	0.130711	0.129958	0.130256	0.129452	0.128002	0.127642
	485.5	0.134889	0.132492	0.131789	0.129287	0.129282	0.12878	0.127474	0.125971	0.127364	0.127163	0.124853	0.126757	0.127752	0.127757		485.5	0	-0.00239725	-0.00310046	-0.00560275	-0.00560735	-0.00610964	-0.00741561	-0.00891791	-0.00752525	-0.00772617	-0.0100367	-0.0081326	-0.00713719	-0.0071326						485.5	0.136889	0.134439	0.13259	0.130389	0.12994	0.129186	0.127588	0.127337	0.127136	0.126334	0.125385	0.124531
	486	0.132261	0.128859	0.129162	0.125664	0.126667	0.125169	0.124873	0.123375	0.124781	0.123582	0.12229	0.123186	0.12419	0.124186		486	0	-0.00340211	-0.00309965	-0.00659789	-0.00559437	-0.00709261	-0.00738804	-0.00888628	-0.00748065	-0.00867995	-0.00997186	-0.00907502	-0.00807151	-0.00807502						486	0.133761	0.131311	0.129961	0.127261	0.126811	0.126064	0.124963	0.124213	0.124014	0.123715	0.122265	0.121918
	486.5	0.128632	0.126225	0.126533	0.123039	0.12405	0.122556	0.121271	0.120777	0.121195	0.120998	0.119724	0.120614	0.121626	0.121614		486.5	0	-0.00240695	-0.00209884	-0.00559305	-0.00458146	-0.00607567	-0.00736061	-0.00785482	-0.00743628	-0.00763397	-0.00890732	-0.00801775	-0.00700616	-0.00701775						486.5	0.130632	0.128181	0.126829	0.124132	0.123181	0.12294	0.121835	0.121088	0.12089	0.120594	0.119143	0.118803
	487	0.126	0.123588	0.123902	0.119412	0.120432	0.118941	0.118667	0.117177	0.118608	0.117412	0.116157	0.117039	0.118059	0.118039		487	0	-0.00241177	-0.00209804	-0.00658823	-0.00556862	-0.00705882	-0.00733332	-0.00882352	-0.00739214	-0.00858822	-0.00984311	-0.00896076	-0.00794115	-0.00796076						487	0.1275	0.125049	0.123196	0.121	0.120049	0.119814	0.118706	0.117961	0.117765	0.117471	0.11602	0.115186
	487.5	0.122367	0.11995	0.120269	0.116783	0.116811	0.116325	0.11506	0.113574	0.115018	0.113824	0.112587	0.114463	0.11449	0.114463		487.5	0	-0.00241656	-0.00209724	-0.00558344	-0.00555585	-0.00604205	-0.00730617	-0.00879238	-0.00734822	-0.0085427	-0.00977923	-0.00790407	-0.00787647	-0.00790407						487.5	0.123867	0.121415	0.120061	0.117367	0.116415	0.116186	0.115075	0.114332	0.114637	0.113846	0.112894	0.111568
	488	0.118731	0.11631	0.116635	0.113153	0.114188	0.112706	0.111452	0.11097	0.111427	0.110234	0.110016	0.110884	0.111919	0.110884		488	0	-0.00242132	-0.00209645	-0.00557868	-0.00454314	-0.00602537	-0.00727917	-0.0077614	-0.00730453	-0.00849742	-0.00871568	-0.00784767	-0.00681213	-0.00784767						488	0.120231	0.118279	0.116424	0.114231	0.113279	0.113056	0.111442	0.111201	0.111008	0.110719	0.109267	0.108447
	488.5	0.116094	0.113668	0.113998	0.10952	0.110564	0.109085	0.108842	0.107363	0.107833	0.107642	0.106442	0.107302	0.108346	0.107302		488.5	0	-0.00242607	-0.00209566	-0.00657393	-0.00553049	-0.00700877	-0.00725229	-0.00873057	-0.00826106	-0.00845237	-0.00965246	-0.00879155	-0.00774811	-0.00879155						488.5	0.117094	0.114642	0.113285	0.110594	0.109642	0.109424	0.108307	0.107568	0.107877	0.10709	0.105637	0.104824
	489	0.112455	0.109024	0.10936	0.105886	0.106937	0.105463	0.104229	0.103755	0.104237	0.104047	0.102865	0.103719	0.104771	0.103719		489	0	-0.00343078	-0.00309487	-0.00656922	-0.00551791	-0.00699226	-0.00822556	-0.00869991	-0.00821782	-0.00840756	-0.00958955	-0.00873573	-0.00768442	-0.00873573						489	0.113455	0.111002	0.109645	0.106955	0.106002	0.105791	0.10467	0.104433	0.104243	0.103459	0.102006	0.1012
	489.5	0.107814	0.105379	0.10572	0.102249	0.103309	0.101838	0.100615	0.100145	0.100639	0.0994511	0.0992871	0.100134	0.100193	0.100134		489.5	0	-0.00243548	-0.00209409	-0.00556452	-0.00450539	-0.00597583	-0.00719896	-0.0076694	-0.00717479	-0.00836296	-0.00852697	-0.00768018	-0.00762105	-0.00768018						489.5	0.109314	0.106861	0.105502	0.102814	0.102361	0.101655	0.100532	0.100297	0.100108	0.0998261	0.0983732	0.0970734
	490	0.104171	0.101731	0.102078	0.0986114	0.0986783	0.0982118	0.0969988	0.0965322	0.0970393	0.0958527	0.0947066	0.0955463	0.0966133	0.0955463		490	0	-0.00244015	-0.00209331	-0.00555985	-0.00549294	-0.00595948	-0.0071725	-0.00763904	-0.00713198	-0.0083186	-0.0094647	-0.00862492	-0.00755801	-0.00862492						490	0.105171	0.102718	0.101358	0.0986713	0.0982179	0.0980181	0.0963913	0.0961581	0.0959714	0.0956915	0.0942382	0.0934451
	490.5	0.0995267	0.0970819	0.0974342	0.0949715	0.0950461	0.0945835	0.0923805	0.0919178	0.0924373	0.0912522	0.0911239	0.0919567	0.0920314	0.0919567		490.5	0	-0.00244479	-0.00209253	-0.00455521	-0.00448055	-0.00494322	-0.00714617	-0.00760884	-0.00708939	-0.00827446	-0.00840276	-0.00756995	-0.00749529	-0.00756995						490.5	0.100527	0.098573	0.0972118	0.0945267	0.094073	0.093879	0.0927491	0.0920177	0.0918327	0.0915551	0.0901013	0.0893148
	491	0.0958803	0.0934309	0.0937885	0.0913297	0.0914121	0.0899533	0.0887603	0.0883015	0.0888333	0.0876498	0.0865392	0.0873651	0.0884474	0.0883651		491	0	-0.00244942	-0.00209176	-0.00455058	-0.00446822	-0.00592704	-0.00711998	-0.0075788	-0.00704702	-0.00823055	-0.00934112	-0.00851525	-0.00743289	-0.00751525						491	0.0963803	0.0944262	0.0930638	0.0908803	0.0904262	0.089738	0.088605	0.0883756	0.0881921	0.0874168	0.0864627	0.0851827
	491.5	0.0922321	0.0897781	0.0901411	0.0866861	0.0877762	0.0863212	0.0851382	0.0846832	0.0852273	0.0840453	0.0829523	0.0837713	0.0848613	0.0847713		491.5	0	-0.00245401	-0.002091	-0.00554599	-0.00445596	-0.00591095	-0.00709392	-0.0075489	-0.00700486	-0.00818686	-0.0092798	-0.00846082	-0.0073708	-0.00746082						491.5	0.0927321	0.0907776	0.0889141	0.0867321	0.0867776	0.0860951	0.0849591	0.0847317	0.0845497	0.0837767	0.0828222	0.0815487
	492	0.0875822	0.0861236	0.0864919	0.0830408	0.0841384	0.0826872	0.0815142	0.081063	0.0816192	0.0804388	0.0793634	0.0801755	0.0812731	0.0811755		492	0	-0.00145859	-0.00109023	-0.00454141	-0.00344376	-0.00489493	-0.00606799	-0.00651916	-0.00596292	-0.00714339	-0.00821879	-0.00740668	-0.00630903	-0.00640668						492	0.0890822	0.0866273	0.0852626	0.0830822	0.0831273	0.0824505	0.0813115	0.0810859	0.0809054	0.0801347	0.0791798	0.0784128
	492.5	0.0849304	0.0824673	0.082841	0.0803936	0.0804988	0.0800514	0.0778882	0.0774409	0.0780092	0.0778303	0.0757723	0.0775776	0.0776829	0.0785776		492.5	0	-0.00246314	-0.00208948	-0.00453686	-0.00443162	-0.004879	-0.00704219	-0.00748957	-0.00692119	-0.00710014	-0.00915809	-0.00735281	-0.00724757	-0.00635281						492.5	0.0854304	0.0829752	0.0821094	0.0799304	0.0794752	0.0788041	0.078162	0.0774383	0.0777594	0.0769909	0.0760357	0.0747751
	493	0.0812769	0.0788093	0.0801882	0.0767446	0.0768574	0.0764138	0.0752604	0.0748168	0.0753973	0.0742198	0.0731792	0.0739777	0.0750905	0.0749777		493	0	-0.00246767	-0.00108872	-0.00453233	-0.00441954	-0.00486315	-0.00601652	-0.00646013	-0.00587967	-0.00705711	-0.0080977	-0.00729921	-0.00618642	-0.00629921						493	0.0817769	0.0798213	0.0784544	0.0767769	0.0763213	0.0756559	0.0745108	0.074289	0.0746115	0.0738454	0.0728897	0.0716356
	493.5	0.0776217	0.0751495	0.0765337	0.0730939	0.0742142	0.0727743	0.0726307	0.0711908	0.0717833	0.0706074	0.0695841	0.0713758	0.0724961	0.0723758		493.5	0	-0.00247218	-0.00108797	-0.00452782	-0.00340752	-0.00484737	-0.00499099	-0.00643084	-0.00583836	-0.0070143	-0.00803762	-0.00624588	-0.00512559	-0.00524588						493.5	0.0786217	0.0766657	0.0752976	0.0736217	0.0731657	0.0725059	0.0718578	0.0711378	0.0714619	0.070698	0.069742	0.0689942
	494	0.0749647	0.072488	0.0728775	0.0694413	0.0705691	0.069133	0.0689991	0.068563	0.0691674	0.067993	0.0669869	0.0687719	0.0688996	0.0697719		494	0	-0.00247666	-0.00208722	-0.00552334	-0.00439557	-0.00583168	-0.00596558	-0.00640169	-0.00579726	-0.00697171	-0.00797783	-0.00619283	-0.00606506	-0.00519283						494	0.0749647	0.0730083	0.0721391	0.0704647	0.0700083	0.0693541	0.068703	0.067985	0.0683105	0.0670488	0.0665925	0.0658511
	494.5	0.071306	0.0688248	0.0702195	0.0667871	0.0669223	0.0664899	0.0663657	0.0649333	0.0655496	0.0643766	0.0643876	0.0651659	0.0663011	0.0661659		494.5	0	-0.00248112	-0.00108648	-0.00451888	-0.00438367	-0.00481607	-0.0049403	-0.0063727	-0.00575637	-0.00692933	-0.00691835	-0.00614004	-0.00500483	-0.00514004						494.5	0.071806	0.0698492	0.0689789	0.067306	0.0668492	0.0662006	0.0655465	0.0653303	0.0651574	0.0638979	0.0634412	0.0627061
	495	0.0676455	0.06516	0.0665598	0.0631311	0.0642737	0.062845	0.0627304	0.0623017	0.0629298	0.0617584	0.0607863	0.062558	0.0637006	0.063558		495	0	-0.00248556	-0.00108574	-0.00451444	-0.00337183	-0.00480053	-0.00491515	-0.00534385	-0.00471568	-0.00588716	-0.00685917	-0.00508751	-0.00394491	-0.00408751						495	0.0681455	0.0666884	0.065817	0.0641455	0.0631884	0.0630453	0.0623883	0.0616739	0.0620025	0.0612453	0.0602881	0.0590593
	495.5	0.0639834	0.0614934	0.0628984	0.0604733	0.0606233	0.0601983	0.0600932	0.0586682	0.0593082	0.0581382	0.0581831	0.0589481	0.0600981	0.0599481		495.5	0	-0.00248998	-0.001085	-0.00351002	-0.00336006	-0.00378508	-0.00389012	-0.00531514	-0.0046752	-0.0058452	-0.00580029	-0.00503525	-0.00388529	-0.00403525						495.5	0.0644833	0.0630259	0.0621534	0.0609833	0.0600259	0.0593883	0.0592283	0.0585158	0.0588458	0.0580908	0.0571333	0.0559108
	496	0.0613195	0.0588251	0.0602352	0.0568139	0.0569712	0.0565498	0.0574543	0.0550329	0.0566846	0.055516	0.0545778	0.0563362	0.0574935	0.0573362		496	0	-0.00249437	-0.00108427	-0.00450563	-0.00434834	-0.0047697	-0.00386522	-0.00628658	-0.00463492	-0.00580346	-0.0067417	-0.00498326	-0.00382597	-0.00398326						496	0.0608195	0.0598616	0.058988	0.0573195	0.0568616	0.0562296	0.0560667	0.055356	0.0556875	0.0549347	0.0539768	0.0527605
	496.5	0.0576539	0.0551552	0.0565704	0.0541527	0.0543173	0.0528996	0.0538135	0.0523958	0.0530591	0.051892	0.0519705	0.0527224	0.053887	0.0537224		496.5	0	-0.00249874	-0.00108354	-0.00350126	-0.00333668	-0.00475439	-0.00384045	-0.00525816	-0.00459484	-0.00576193	-0.00568341	-0.00493152	-0.00376695	-0.00393152						496.5	0.057654	0.0561957	0.055321	0.0541539	0.0531957	0.0530692	0.0529033	0.0521945	0.0525274	0.0517768	0.0508185	0.0496084
	497	0.0539867	0.0524836	0.0529039	0.0504898	0.0516616	0.0502476	0.0511709	0.0497568	0.0504318	0.0492661	0.0493613	0.0501067	0.0512785	0.0511067		497	0	-0.00150309	-0.00108282	-0.00349691	-0.00232508	-0.00373917	-0.0028158	-0.00422989	-0.00355497	-0.0047206	-0.00462541	-0.00388005	-0.00270823	-0.00288005						497	0.0539867	0.0530281	0.0526524	0.0509867	0.0505281	0.049907	0.0497383	0.0490312	0.0493656	0.0486171	0.0476586	0.0469546
	497.5	0.0513178	0.0488104	0.0502357	0.0478252	0.0490043	0.0475938	0.0485266	0.0471161	0.0478025	0.0466383	0.0467501	0.047489	0.048668	0.048489		497.5	0	-0.00250742	-0.0010821	-0.00349258	-0.00231354	-0.00372402	-0.00279127	-0.00420175	-0.00351529	-0.00467949	-0.0045677	-0.00382883	-0.0026498	-0.00282883						497.5	0.0508178	0.0498589	0.049482	0.0478178	0.0473589	0.0472431	0.0465715	0.0458663	0.0467021	0.0459558	0.0449969	0.043799
	498	0.0476473	0.0461355	0.0475659	0.044159	0.0463452	0.0449383	0.0448804	0.0444735	0.0451714	0.0440087	0.044137	0.0448694	0.0460556	0.0458694		498	0	-0.00151173	-8.13785e-05	-0.00348827	-0.00130206	-0.00270895	-0.00276687	-0.00317376	-0.00247582	-0.00363857	-0.00351028	-0.00277787	-0.00159166	-0.00177787						498	0.0476473	0.046688	0.04631	0.0451473	0.044688	0.0445776	0.0439031	0.0431997	0.0440369	0.0432928	0.0423335	0.0411418
	498.5	0.0449751	0.043459	0.0448944	0.0424911	0.0436844	0.0422811	0.0422325	0.0418291	0.0415385	0.0413772	0.0415219	0.0422479	0.0434412	0.0432479		498.5	0	-0.00151601	-8.06644e-05	-0.00248399	-0.00129063	-0.00269395	-0.00274259	-0.00314591	-0.00343654	-0.00359787	-0.00345315	-0.00272717	-0.00153381	-0.00172717						498.5	0.0449751	0.0440154	0.0436364	0.0424751	0.0420154	0.0419104	0.0412331	0.0405314	0.0413701	0.0406281	0.0401684	0.0389828
	499	0.0423012	0.0407809	0.0422213	0.0388215	0.041022	0.0396222	0.0405828	0.039183	0.0389038	0.0397438	0.0389049	0.0406245	0.040825	0.0406245		499	0	-0.00152028	-7.99538e-05	-0.00347972	-0.00127926	-0.00267903	-0.00171843	-0.0031182	-0.00339746	-0.00255737	-0.0033963	-0.00167672	-0.00147626	-0.00167672						499	0.0423012	0.0413412	0.0409611	0.0398012	0.0393412	0.0397415	0.0385614	0.0383615	0.0392016	0.0379617	0.0375017	0.0368221
	499.5	0.0396257	0.0381012	0.0395465	0.0371503	0.0383578	0.0369616	0.0379313	0.0365351	0.0372672	0.0371087	0.037286	0.0379992	0.0392067	0.0389992		499.5	0	-0.00152452	-7.92468e-05	-0.00247548	-0.00126795	-0.00266418	-0.00169439	-0.00309062	-0.00235857	-0.00251707	-0.00233974	-0.00162652	-0.000418988	-0.00062652						499.5	0.0396257	0.0386654	0.0387842	0.0376257	0.0371654	0.037071	0.036388	0.0361899	0.0365314	0.0357937	0.0353333	0.0346597
	500	0.0369486	0.0364199	0.0368701	0.0344774	0.0366919	0.0352992	0.0352782	0.0348855	0.0346288	0.0344717	0.0346652	0.0363721	0.0365866	0.0363721		500	0	-0.00052874	-7.85433e-05	-0.00247126	-0.000256692	-0.00164941	-0.00167047	-0.00206319	-0.00231988	-0.00247697	-0.00228346	-0.000576572	-0.000362005	-0.000576572						500	0.0374486	0.0364879	0.0361057	0.0354486	0.0349879	0.0348988	0.034213	0.0340167	0.0343596	0.0336239	0.0331632	0.0324956
	500.5	0.0342699	0.033737	0.0351921	0.0328029	0.0340244	0.0326352	0.0336233	0.032234	0.0329886	0.0328329	0.0330425	0.0347431	0.0349646	0.0347431		500.5	0	-0.00053294	0.000922157	-0.00146706	-0.000245493	-0.00163471	-0.000646672	-0.00203589	-0.00128138	-0.00143707	-0.00122746	0.000473127	0.000694694	0.000473127						500.5	0.0352699	0.0343089	0.0339256	0.0332699	0.0328089	0.033225	0.0320364	0.0318418	0.0326861	0.0314526	0.0314915	0.0308298
	501	0.0325896	0.0320525	0.0325125	0.0311267	0.0323553	0.0309695	0.0309666	0.0305809	0.0313466	0.0311923	0.0304179	0.0321122	0.0323407	0.0321122		501	0	-0.000537119	-7.71468e-05	-0.00146288	-0.000234349	-0.00162008	-0.00162299	-0.00200872	-0.00124307	-0.00139737	-0.00217174	-0.000477422	-0.00024889	-0.000477422						501	0.0330896	0.0321282	0.0317439	0.0310896	0.0306282	0.0310496	0.0298582	0.0301653	0.030511	0.0292796	0.0293182	0.0286624
	501.5	0.0309077	0.0293664	0.0308313	0.028449	0.0306845	0.0283022	0.0293083	0.028926	0.0287028	0.0295499	0.0287914	0.0304795	0.030715	0.0304795		501.5	0	-0.00154128	-7.64538e-05	-0.00245872	-0.00022326	-0.00260553	-0.00159943	-0.0019817	-0.00220496	-0.00135786	-0.0021163	-0.000428217	-0.000192754	-0.000428217						501.5	0.0309077	0.0304459	0.0295606	0.0289077	0.028446	0.0288726	0.0281784	0.0279872	0.0283343	0.027605	0.0271432	0.0269933
	502	0.0282242	0.0276788	0.0291485	0.0267697	0.029012	0.0266332	0.0276483	0.0262694	0.0270572	0.0269057	0.0271631	0.028845	0.0290873	0.028845		502	0	-0.000545415	0.000924236	-0.00145459	0.000787773	-0.00159105	-0.000575982	-0.0019548	-0.00116703	-0.00131856	-0.00106113	0.000620744	0.000863102	0.000620744						502	0.0287242	0.0282621	0.0278758	0.0272242	0.0267621	0.0271939	0.0264969	0.0263075	0.026656	0.0259287	0.0254666	0.0253226
	502.5	0.0265392	0.0259897	0.0274641	0.0250887	0.0263379	0.0249626	0.0249865	0.0246111	0.0254099	0.0252597	0.0255329	0.0272087	0.0274579	0.0272087		502.5	0	-0.000549532	0.000924922	-0.00145047	-0.000201248	-0.00157664	-0.00155265	-0.00192804	-0.00112929	-0.00127945	-0.00100624	0.000669461	0.000918681	0.000669461						502.5	0.0270392	0.0265767	0.0256893	0.0250392	0.0245767	0.0250136	0.024814	0.0241263	0.0249761	0.0237509	0.0237884	0.0236503
	503	0.0248526	0.0232989	0.0247782	0.0234062	0.0246622	0.0232903	0.0243231	0.0229512	0.0247608	0.023612	0.023901	0.0255705	0.0258266	0.0255705		503	0	-0.00155363	-7.43953e-05	-0.00144637	-0.000190324	-0.0015623	-0.000529439	-0.00190142	-9.17395e-05	-0.00124053	-0.000951621	0.000717936	0.000973984	0.000717936						503	0.0248526	0.0243898	0.0240014	0.0233526	0.0228898	0.0233318	0.0231294	0.0224434	0.0232946	0.0220714	0.0221086	0.0214763
	503.5	0.0231644	0.0216067	0.0240907	0.0217221	0.0229849	0.0216164	0.0226581	0.0212895	0.02311	0.0229626	0.0222671	0.0239306	0.0241934	0.0239306		503.5	0	-0.0015577	0.000926284	-0.0014423	-0.000179454	-0.00154803	-0.00050634	-0.00187492	-5.43743e-05	-0.000201806	-0.000897272	0.000766171	0.00102901	0.000766171						503.5	0.0231644	0.0227013	0.0218118	0.0216644	0.0212013	0.0216484	0.0214433	0.020759	0.0216115	0.0203904	0.0204272	0.0203007
	504	0.0214747	0.0199129	0.0224016	0.0200364	0.0213061	0.0199409	0.0209913	0.0196261	0.0214575	0.0213114	0.0206315	0.0232889	0.0235585	0.0232889		504	0	-0.00156176	0.00092696	-0.00143824	-0.000168638	-0.00153384	-0.000483356	-0.00184856	-1.71941e-05	-0.000163274	-0.000843191	0.00181417	0.00208377	0.00181417						504	0.0214747	0.0210112	0.0206208	0.0199747	0.0200112	0.0199634	0.0197556	0.019573	0.0199269	0.0192078	0.0187443	0.0186234
	504.5	0.0197834	0.0192176	0.0207111	0.0183492	0.0206256	0.0192637	0.019323	0.0179611	0.0198032	0.0206585	0.0199941	0.0216454	0.0219217	0.0216454		504.5	0	-0.000565797	0.000927633	-0.0014342	0.000842124	-0.000519712	-0.000460486	-0.00182232	1.98021e-05	0.000875068	0.000210621	0.00186193	0.00213825	0.00186193						504.5	0.0197834	0.0193196	0.0189282	0.0182834	0.0183196	0.0187769	0.0185663	0.0178854	0.0182407	0.0175236	0.0175598	0.0174446
	505	0.0180907	0.0175209	0.019019	0.0166605	0.0189435	0.017585	0.0186529	0.0172944	0.0191473	0.0190039	0.0183548	0.0210001	0.0202831	0.0200001		505	0	-0.000569813	0.000928302	-0.00143019	0.000852834	-0.000505656	0.000562271	-0.000796218	0.00105662	0.00091322	0.000264168	0.00290945	0.00219247	0.00190945						505	0.0185907	0.0181265	0.0177341	0.0170907	0.0171265	0.0170888	0.0173756	0.0166963	0.0170529	0.0163378	0.0158737	0.0157643
	505.5	0.0163964	0.0158226	0.0183253	0.0159702	0.0172599	0.0159047	0.0169813	0.0156261	0.0174896	0.0173476	0.0177138	0.0193531	0.0196428	0.0193531		505.5	0	-0.000573809	0.00192897	-0.000426191	0.00086349	-0.000491669	0.000584916	-0.000770243	0.00109325	0.000951183	0.00131745	0.00295674	0.00324642	0.00295674						505.5	0.0168964	0.0169319	0.0160384	0.0153964	0.0159319	0.0158992	0.0161833	0.0155057	0.0158636	0.0151505	0.0146861	0.0150823
	506	0.0157006	0.0151228	0.0166302	0.0142784	0.0155747	0.0152228	0.015308	0.0149562	0.0168303	0.0166895	0.017071	0.0187044	0.0190007	0.0177044		506	0	-0.000577785	0.000929631	-0.00142221	-0.000125906	-0.000477752	-0.000392551	-0.000744396	0.0011297	0.000988959	0.00137047	0.00300379	0.0033001	0.00200379						506	0.0157006	0.0157357	0.0148413	0.0142006	0.0147358	0.014708	0.0149895	0.0143135	0.0146728	0.0139617	0.0134969	0.0138987
	506.5	0.0140033	0.0134215	0.0159336	0.012585	0.0138879	0.0145394	0.0146331	0.0142846	0.0151692	0.0150298	0.0154265	0.0170539	0.0173568	0.0170539		506.5	0	-0.000581742	0.00193029	-0.00141826	-0.000115355	0.000536097	0.000629872	0.000281323	0.00116597	0.00102655	0.00142323	0.00305061	0.00335352	0.00305061						506.5	0.0145033	0.0140381	0.0136427	0.0130033	0.0135381	0.0135153	0.0137941	0.0131199	0.0134804	0.0127713	0.0128062	0.0127136
	507	0.0133045	0.0127188	0.0142354	0.0118902	0.0131996	0.0128544	0.0139567	0.0126114	0.0145065	0.0143684	0.0147802	0.0164017	0.0167111	0.0154017		507	0	-0.000585679	0.000930947	-0.00141432	-0.000104855	-0.000450122	0.000652183	-0.000693084	0.00120206	0.00106395	0.00147573	0.00309721	0.00340667	0.00209721						507	0.0133045	0.012839	0.0124426	0.0123045	0.012339	0.0128211	0.0125973	0.0119247	0.0127866	0.0120794	0.0116139	0.012027
	507.5	0.0116042	0.0110146	0.0135358	0.0111938	0.0115098	0.0121678	0.0122786	0.0119366	0.0128422	0.0127054	0.0131322	0.0147478	0.0150638	0.0147478		507.5	0	-0.000589597	0.0019316	-0.000410403	-9.44069e-05	0.000563591	0.000674385	0.000332383	0.00123798	0.00110118	0.00152797	0.00314357	0.00345957	0.00314357						507.5	0.0121042	0.0121384	0.011241	0.0111042	0.0116384	0.0116254	0.011899	0.010728	0.0120912	0.010886	0.0109202	0.0113388
	508	0.0109025	0.010309	0.0128347	0.00949595	0.0108184	0.0114797	0.0115989	0.0112602	0.0121762	0.0120407	0.0124824	0.0140922	0.0144147	0.0140922		508	0	-0.000593496	0.00193225	-0.0014065	-8.40102e-05	0.000577237	0.000696478	0.000357725	0.00127371	0.00113821	0.00157995	0.0031897	0.0035122	0.0031897						508	0.0109025	0.0109363	0.010538	0.0104025	0.0104363	0.0109282	0.0111992	0.0100298	0.0108943	0.0101911	0.010225	0.0101491
	508.5	0.00919925	0.00960187	0.0111321	0.00879662	0.0101256	0.0107901	0.0109177	0.0105822	0.0115085	0.0103743	0.0118309	0.0124349	0.0137638	0.0134349		508.5	0	0.000402624	0.0019329	-0.000402624	0.000926335	0.00159082	0.00171846	0.00138294	0.00230928	0.00117507	0.00263168	0.00323561	0.00456457	0.00423561						508.5	0.0101992	0.0102328	0.00933346	0.00919925	0.0097328	0.0102295	0.00999794	0.00933018	0.010196	0.00949466	0.00952821	0.00945782
	509	0.00849458	0.00889335	0.0104281	0.00809582	0.00943121	0.0100989	0.0102349	0.00990262	0.0108392	0.00970633	0.0111777	0.0117759	0.0121113	0.0127759		509	0	0.000398764	0.00193354	-0.000398764	0.00093663	0.00160433	0.00174034	0.00140804	0.00234467	0.00121175	0.00268315	0.0032813	0.00361669	0.0042813						509	0.00899458	0.00952781	0.0086275	0.00849458	0.00902781	0.00952936	0.0092952	0.00862905	0.00949613	0.00829675	0.00882998	0.00876506
	509.5	0.00778847	0.00818339	0.00972265	0.00739355	0.00873534	0.00940624	0.00955058	0.00822148	0.0101684	0.00903671	0.00952284	0.0111152	0.011457	0.0121152		509.5	0	0.000394922	0.00193418	-0.000394922	0.000946875	0.00161777	0.00176211	0.000433007	0.00237988	0.00124824	0.00173437	0.00332676	0.00366855	0.00432676						509.5	0.00828847	0.00882138	0.00792011	0.00778847	0.00832138	0.00882773	0.00859101	0.00742646	0.00879482	0.00809736	0.00813027	0.00807079
	510	0.00708092	0.00747202	0.00901574	0.00668982	0.00803799	0.00871207	0.00886469	0.00753877	0.00949584	0.00836548	0.00886626	0.0104529	0.0108011	0.0114529		510	0	0.000391099	0.00193482	-0.000391099	0.000957069	0.00163115	0.00178377	0.000457856	0.00241492	0.00128456	0.00178535	0.00337199	0.00372016	0.00437199						510	0.00758092	0.00761351	0.00721129	0.00708092	0.00761351	0.00812464	0.00788537	0.00672241	0.00809205	0.0073965	0.00742909	0.00737503
	510.5	0.00637194	0.00675923	0.00830739	0.00598464	0.00733915	0.00701641	0.00817727	0.00685452	0.00882173	0.00769264	0.00920801	0.00978895	0.0101435	0.0107889		510.5	0	0.000387295	0.00193545	-0.000387295	0.000967214	0.000644468	0.00180533	0.000482583	0.0024498	0.0013207	0.00283607	0.00341701	0.00377152	0.00441701						510.5	0.00687194	0.00740421	0.00650104	0.00637194	0.00690421	0.00742009	0.00667829	0.00601692	0.00738782	0.00669417	0.00672645	0.00667778
	511	0.00566154	0.00604504	0.00759762	0.00527803	0.00663884	0.00731925	0.00748832	0.00716872	0.00814603	0.0080182	0.00854808	0.00912334	0.00848416	0.0101233		511	0	0.000383509	0.00193608	-0.000383509	0.000977308	0.00165772	0.00182678	0.00150719	0.0024845	0.00235666	0.00288654	0.00346181	0.00282262	0.00446181						511	0.00616154	0.00669349	0.00578937	0.00566154	0.00669349	0.00671411	0.00646978	0.00580999	0.00718215	0.00649039	0.00602235	0.00647905
	511.5	0.00494972	0.00532946	0.00588643	0.00456998	0.00593707	0.00662062	0.00679785	0.00648139	0.00746875	0.00734217	0.00788649	0.0094561	0.0078232	0.0094561		511.5	0	0.000379742	0.00093671	-0.000379742	0.000987354	0.0016709	0.00184813	0.00153168	0.00251903	0.00239245	0.00293677	0.00450638	0.00287348	0.00450638						511.5	0.00544972	0.00598136	0.0055763	0.00544972	0.00598136	0.00600669	0.00575985	0.00510162	0.00647504	0.00578517	0.00581682	0.00577885
	512	0.0042365	0.00461249	0.00517383	0.0038605	0.00523385	0.00592052	0.00710587	0.00579254	0.00678989	0.00666456	0.00722325	0.00878724	0.00716059	0.00878724		512	0	0.000375993	0.000937334	-0.000375993	0.000997351	0.00168402	0.00286937	0.00155604	0.00255339	0.00242806	0.00298675	0.00455074	0.00292409	0.00455074						512	0.0047365	0.00576783	0.00486183	0.0047365	0.00526783	0.00579784	0.0050485	0.00489184	0.00576651	0.00557851	0.00510984	0.00557719
	512.5	0.00452188	0.00389414	0.00545984	0.00414962	0.00552918	0.00521896	0.00641239	0.00510217	0.00710947	0.00598538	0.00655837	0.00811677	0.00749633	0.00811677		512.5	0	-0.000627737	0.000937956	-0.000372263	0.0010073	0.000697079	0.00189051	0.00058029	0.00258759	0.0014635	0.00203649	0.00359489	0.00297445	0.00359489						512.5	0.00452188	0.0050529	0.00464597	0.00452188	0.0050529	0.00508757	0.00483575	0.00468064	0.00555655	0.00537042	0.00490144	0.00487407
	513	0.00380587	0.00317442	0.00474445	0.00343732	0.00482307	0.00551595	0.00571742	0.00541029	0.00642749	0.00630464	0.00689186	0.00844469	0.00683044	0.00744469		513	0	-0.000631449	0.000938575	-0.000368551	0.0010172	0.00171007	0.00191155	0.00160442	0.00262162	0.00249877	0.00308599	0.00463882	0.00302457	0.00363882						513	0.00430587	0.00433659	0.00442872	0.00380587	0.00433659	0.0048759	0.0046216	0.00446804	0.00534519	0.00466091	0.00469162	0.00466951
	513.5	0.00308849	0.00345334	0.00402768	0.00272363	0.00411554	0.00481149	0.00502097	0.00471692	0.00574397	0.00562235	0.00622373	0.00777102	0.00616293	0.00677102		513.5	0	0.000364856	0.000939191	-0.000364856	0.00102705	0.001723	0.00193248	0.00162843	0.00265548	0.00253386	0.00313525	0.00468253	0.00307444	0.00368253						513.5	0.00358849	0.00411889	0.00371011	0.00358849	0.00411889	0.00416282	0.00390606	0.00425403	0.00463242	0.00444999	0.00448039	0.00446351
	514	0.00336973	0.00273091	0.00430953	0.00300855	0.00440658	0.0041056	0.00432304	0.00402206	0.00605891	0.00593852	0.00655399	0.00809576	0.0064938	0.00709576		514	0	-0.00063882	0.000939803	-0.00036118	0.00103685	0.00073587	0.000953313	0.00065233	0.00268918	0.00256879	0.00318427	0.00472604	0.00312407	0.00372604						514	0.00336973	0.00389982	0.00349012	0.00336973	0.00389982	0.00394835	0.00368914	0.00353864	0.00441825	0.00423766	0.00426776	0.00425609
	514.5	0.0026496	0.00200712	0.00359002	0.00229208	0.00369621	0.00439828	0.00462365	0.00332571	0.00537232	0.00525315	0.00588265	0.00741893	0.00582306	0.00641893		514.5	0	-0.000642478	0.000940413	-0.000357522	0.00104661	0.00174867	0.00197404	0.00067611	0.00272272	0.00260355	0.00323305	0.00476933	0.00317346	0.00376933						514.5	0.0031496	0.0031794	0.00326878	0.0031496	0.0036794	0.00373249	0.00347084	0.00332187	0.0042027	0.00402394	0.00405373	0.00354724
	515	0.00292812	0.002282	0.00386914	0.00157424	0.00398444	0.00368954	0.0039228	0.0036279	0.00468421	0.00456625	0.00520971	0.00674053	0.00615073	0.00574053		515	0	-0.000646119	0.00094102	-0.00135388	0.00105632	0.000761417	0.000994676	0.000699775	0.00175609	0.00163813	0.00228159	0.00381241	0.00322261	0.00281241						515	0.00292812	0.00295761	0.00304608	0.00292812	0.00345761	0.00351526	0.00325118	0.00310373	0.00398577	0.00380883	0.00383832	0.00333699
	515.5	0.00220529	0.00255555	0.00314691	0.00185503	0.00427127	0.00297939	0.0032205	0.00392862	0.0049946	0.00387784	0.00553519	0.00706058	0.00647681	0.00606058		515.5	0	0.000350258	0.000941624	-0.000350258	0.00206598	0.000774098	0.00101521	0.00172333	0.00278931	0.00167255	0.0033299	0.00485528	0.00427152	0.00385528						515.5	0.00270529	0.00273448	0.00282204	0.00220529	0.00273448	0.00329666	0.00303016	0.00288422	0.00376747	0.00359234	0.00362153	0.00312533
	516	0.00248112	0.00182777	0.00342334	0.00113447	0.00355671	0.00326784	0.00351676	0.00322788	0.00430348	0.00418793	0.00485909	0.00637907	0.00580132	0.00637907		516	0	-0.000653348	0.000942225	-0.00134665	0.00107559	0.000786718	0.00103564	0.000746762	0.00182236	0.00170681	0.00237797	0.00389795	0.0033202	0.00389795						516	0.00248112	0.00251001	0.00209667	0.00198112	0.00251001	0.00307669	0.00280779	0.00266336	0.00354781	0.00287448	0.00340337	0.00291228
	516.5	0.00175562	0.00109868	0.00269844	0.00141255	0.00384078	0.00255489	0.00281159	0.0035257	0.00361086	0.00349651	0.00518143	0.00669603	0.00612425	0.00569603		516.5	0	-0.000656936	0.000942823	-0.000343064	0.00208516	0.000799277	0.00105597	0.00177009	0.00185525	0.00174089	0.00342582	0.00494041	0.00436864	0.00394041						516.5	0.00175562	0.00228421	0.00186997	0.00175562	0.00228421	0.00285538	0.00258408	0.00244114	0.00332679	0.00265525	0.00268384	0.00269784
	517	0.00202879	0.00136828	0.0019722	0.00168929	0.00312347	0.00284056	0.00310499	0.00282208	0.00391677	0.0028036	0.00450221	0.00601145	0.00544563	0.00601145		517	0	-0.000660507	-5.65822e-05	-0.000339493	0.00109469	0.000811775	0.00107621	0.000793296	0.00188798	0.000774817	0.00247343	0.00398267	0.00341684	0.00398267						517	0.00152879	0.00205708	0.00164195	0.00202879	0.00205708	0.00313271	0.00235904	0.00221759	0.00310442	0.00243467	0.00246297	0.00248202
	517.5	0.00130064	0.000636579	0.00224465	0.0019647	0.0034048	0.00212485	0.00239698	0.00211703	0.0032212	0.00310922	0.00482145	0.00632536	0.00576546	0.00532536		517.5	0	-0.000664061	0.00094401	0.000664061	0.00210416	0.000824212	0.00109634	0.000816394	0.00192056	0.00180858	0.00352081	0.00502472	0.00446482	0.00402472						517.5	0.00130064	0.00232863	0.00191262	0.00180064	0.00182863	0.00290871	0.00213267	0.0019927	0.00288072	0.00221275	0.00224074	0.00226483
	518	0.000571183	0.000903586	0.00251578	0.00123878	0.00268478	0.00240777	0.00268757	0.00241056	0.00352416	0.00241336	0.00413914	0.00563775	0.00508374	0.00563775		518	0	0.000332403	0.0019446	0.000667597	0.00211359	0.00183659	0.00211638	0.00183938	0.00295297	0.00184217	0.00356796	0.00506657	0.00451256	0.00506657						518	0.00107118	0.00209888	0.00168198	0.00157118	0.00209888	0.00268338	0.00190498	0.00176648	0.00265568	0.00198948	0.00201718	0.00204627
	518.5	0.000840423	0.000169306	0.00178561	0.00151154	0.0029634	0.00168933	0.00297675	0.00270268	0.00382566	0.00271603	0.00445531	0.00594864	0.0054005	0.00494864		518.5	0	-0.000671117	0.000945186	0.000671117	0.00212298	0.000848908	0.00213633	0.00186226	0.00298524	0.00187561	0.00361489	0.00510821	0.00456007	0.00410821						518.5	0.00134042	0.00186783	0.00145005	0.00134042	0.00186783	0.00245673	0.00167598	0.00153895	0.00242932	0.00226488	0.00229228	0.00232637
	519	0.00110837	0.000433749	0.00205414	0.00178299	0.00224069	0.00196954	0.00226454	0.00199339	0.00412571	0.00201725	0.00376996	0.00625803	0.00471573	0.00525803		519	0	-0.000674619	0.00094577	0.000674619	0.00113232	0.000861167	0.00115618	0.000885025	0.00301734	0.000908882	0.00266159	0.00514966	0.00360736	0.00414966						519	0.00110837	0.00163548	0.00171683	0.00110837	0.00163548	0.00222876	0.00194568	0.0013101	0.00220164	0.00203895	0.00206607	0.00210511
	519.5	0.000375026	0.000696921	0.00232138	0.00105313	0.00151664	0.00124839	0.00255095	0.00228271	0.00342432	0.00231702	0.00408309	0.00556593	0.00502944	0.00556593		519.5	0	0.000321895	0.00194635	0.000678105	0.00114161	0.000873367	0.00217593	0.00190768	0.0030493	0.001942	0.00370807	0.00519091	0.00465442	0.00519091						519.5	0.00087503	0.00140185	0.00148232	0.00137503	0.00140185	0.00199948	0.00171408	0.00157996	0.00197266	0.00181171	0.00183853	0.00188252
	520	0.000640403	0.000958829	0.00158733	0.00132198	0.00179127	0.00152591	0.00183599	0.00157063	0.0037215	0.00261535	0.00339472	0.00487236	0.00434165	0.00587236		520	0	0.000318426	0.000946929	0.000681574	0.00115086	0.000885509	0.00119559	0.00093023	0.00308109	0.00197495	0.00275432	0.00423196	0.00370125	0.00523196						520	0.0011404	0.00116694	0.00174655	0.0011404	0.00166694	0.00176891	0.00148119	0.00134851	0.00174237	0.00158316	0.00160969	0.00165859
	520.5	0.000904508	0.000219481	0.00185201	0.00158953	0.00206458	0.0018021	0.00211966	0.00185718	0.00401725	0.00291226	0.00370486	0.00517732	0.00465236	0.00517732		520.5	0	-0.000685026	0.000947504	0.000685026	0.00116007	0.000897592	0.00121515	0.000952671	0.00311274	0.00200775	0.00280035	0.00427281	0.00374785	0.00427281						520.5	0.00090451	0.00143076	0.0015095	0.00140451	0.00143076	0.00153704	0.00174702	0.00161578	0.00201079	0.0018533	0.00137955	0.00193334
	521	0.00116735	0.000478885	0.00211542	0.000855809	0.00133658	0.00107696	0.00240197	0.00214235	0.00431158	0.00320774	0.00301351	0.00548081	0.00396158	0.00548081		521	0	-0.000688462	0.000948077	-0.000311538	0.000169232	-9.03828e-05	0.00123462	0.000975003	0.00314424	0.00204039	0.00184616	0.00431347	0.00279424	0.00431347						521	0.00116735	0.00119331	0.00127119	0.00116735	0.00119331	0.00180389	0.00151158	0.00138177	0.00177792	0.00162216	0.00164812	0.00170677
	521.5	0.000428928	0.000737046	0.00137757	0.000120809	0.00160728	0.00135051	0.00268292	0.00142616	0.00360451	0.0025018	0.00332068	0.00478286	0.00426933	0.00478286		521.5	0	0.000308119	0.000948647	-0.000308119	0.00117835	0.000921585	0.00225399	0.000997229	0.00317558	0.00207287	0.00289175	0.00435393	0.0038404	0.00435393						521.5	0.00092893	0.0009546	0.00153163	0.00142893	0.0014546	0.00156946	0.00177487	0.00164649	0.00154378	0.00138972	0.0014154	0.0019789
	522	0.000689258	-6.02678e-06	0.00163847	0.000384542	0.000876683	0.000622753	0.00296254	0.00170861	0.00389603	0.00279446	0.00362638	0.00508346	0.0035756	0.00508346		522	0	-0.000695284	0.000949214	-0.000304716	0.000187425	-6.65046e-05	0.00227328	0.00101935	0.00320677	0.0021052	0.00293713	0.0043942	0.00288634	0.0043942						522	0.00068926	0.00121465	0.00129083	0.00118926	0.00121465	0.00183376	0.0015369	0.00140994	0.00180836	0.00165601	0.0011814	0.00174972
	522.5	0.000948344	0.000249673	0.000898122	0.000647015	0.0011448	0.000893693	0.00224081	0.00198971	0.00318616	0.00308572	0.00393063	0.00438262	0.0038804	0.00538262		522.5	0	-0.000698671	-5.02215e-05	-0.000301329	0.000196456	-5.46509e-05	0.00129247	0.00104136	0.00223782	0.00213738	0.00298228	0.00343428	0.00293206	0.00443428						522.5	0.00094834	0.00097345	0.00104879	0.00144834	0.00097345	0.00159679	0.00179768	0.00117213	0.00157168	0.00142102	0.00094613	0.00151925
	523	0.00120619	0.000504152	0.00115653	-9.1765e-05	0.00141164	0.00116334	0.00251776	0.00126946	0.00347491	0.00237559	0.00423342	0.00468035	0.00418376	0.00468035		523	0	-0.000702042	-4.96597e-05	-0.00129796	0.000205445	-4.28539e-05	0.00131157	6.32713e-05	0.00226872	0.0011694	0.00302722	0.00347416	0.00297756	0.00347416						523	0.00070619	0.00123102	0.00130551	0.00120619	0.00123102	0.00185858	0.00205721	0.00143306	0.00183375	0.00118477	0.0007096	0.00128749
	523.5	0.000462813	0.000757417	0.00141371	0.000168209	0.0016772	0.0004317	0.00279339	0.00154789	0.00376228	0.00266408	0.00453476	0.00397667	0.00348566	0.00497667		523.5	0	0.000294604	0.000950899	-0.000294604	0.00121439	-3.11131e-05	0.00233058	0.00108508	0.00329947	0.00220126	0.00407195	0.00351386	0.00302285	0.00451386						523.5	0.00046281	0.00098736	0.00106101	0.00096281	0.00098736	0.00161911	0.00181551	0.00119276	0.00159456	0.00144726	0.00097181	0.00155445
	524	0.00071821	9.47559e-06	0.000669666	0.000426945	0.000941503	0.000698782	0.00306771	0.00182499	0.00304828	0.00195119	0.00483467	0.00427157	0.00378613	0.00427157		524	0	-0.000708735	-4.85442e-05	-0.000291265	0.000223293	-1.94283e-05	0.0023495	0.00110678	0.00233007	0.00123298	0.00411646	0.00355336	0.00306792	0.00355336						524	0.00071821	0.00124248	0.0008153	0.00121821	0.00124248	0.0018784	0.00157258	0.00145122	0.00185413	0.0012085	0.00073277	0.00132014
	524.5	-2.7608e-05	0.000260335	0.000924402	-0.000315551	0.00120455	0.000964593	0.00234072	0.00110077	0.00333292	0.00223694	0.00513316	0.00456507	0.00408517	0.00456507		524.5	0	0.000287943	0.00095201	-0.000287943	0.00123215	0.000992201	0.00236833	0.00112837	0.00336053	0.00226455	0.00516077	0.00459268	0.00411278	0.00459268						524.5	0.00047239	0.00099639	0.00106837	0.00097239	0.00099639	0.00163646	0.00182842	0.00120844	0.00211246	0.00146849	0.00049249	0.00158457
	525	0.000225365	0.000510001	0.00117793	-5.92707e-05	0.00146634	0.00022914	0.00261243	0.00137523	0.0036162	0.00252133	0.00443022	0.00385718	0.00338278	0.00485718		525	0	0.000284636	0.000952561	-0.000284636	0.00124097	3.77487e-06	0.00238706	0.00114987	0.00339084	0.00229596	0.00420486	0.00363181	0.00315742	0.00463181						525	0.00022537	0.00124908	0.00082024	0.00072537	0.00124908	0.00189329	0.00158305	0.00096445	0.00186957	0.00122725	0.00075097	0.00134774
	525.5	0.000477136	-0.000241519	0.000430246	0.000195792	0.00172688	0.00049243	0.00188285	0.0016484	0.00289814	0.00180436	0.00472587	0.00414789	0.00367898	0.00414789		525.5	0	-0.000718655	-4.68908e-05	-0.000281345	0.00124975	1.52938e-05	0.00140571	0.00117126	0.00242101	0.00132723	0.00424874	0.00367076	0.00320185	0.00367076						525.5	0.00047714	0.00100058	0.00057092	0.00097714	0.00100058	0.0016489	0.00133646	0.00121924	0.00212546	0.00098478	0.00050823	0.00160966
	526	-0.000272287	5.78172e-06	0.000681368	0.000449643	0.000986195	0.000754471	0.00215199	0.00192026	0.00317875	0.00208606	0.00402012	0.00443723	0.00297378	0.00443723		526	0	0.000278069	0.000953655	0.000721931	0.00125848	0.00102676	0.00242428	0.00219255	0.00345103	0.00235834	0.00429241	0.00470952	0.00324607	0.00470952						526	0.00022771	0.00075089	0.0003204	0.00072771	0.00075089	0.0014033	0.00108868	0.00097282	0.00188013	0.00124109	0.00076426	0.00137033
	526.5	-2.28992e-05	-0.00074809	0.000931299	-0.000297708	0.00124428	0.00101527	0.00141985	0.00119084	0.00345802	0.00236641	0.00331298	0.00372519	0.00326718	0.00472519		526.5	0	-0.000725191	0.000954198	-0.000274809	0.00126718	0.00103817	0.00144275	0.00121374	0.00348092	0.00238931	0.00333588	0.00374809	0.00329008	0.00474809						526.5	-2.29e-05	0.0005	0.0005687	0.0004771	0.001	0.00165649	0.0013397	0.00122519	0.00163359	0.00099618	0.00051909	0.00162977
	527	-0.000774692	-0.000503128	0.000180047	-4.6257e-05	0.000501135	0.00127483	0.00168644	0.00146014	0.00273597	0.00264544	0.00360445	0.00401179	0.00355919	0.00401179		527	0	0.000271565	0.000954739	0.000728435	0.00127583	0.00204952	0.00246113	0.00223483	0.00351066	0.00342014	0.00437914	0.00478649	0.00433388	0.00478649						527	0.00022531	0.00074794	0.00031583	0.00022531	0.00074794	0.00140848	0.00108953	0.00097637	0.00188585	0.00125007	0.0007727	0.00138798
	527.5	-0.00052766	-0.000259325	0.000427617	-0.000795996	0.000756779	0.00153317	0.00195177	0.00172816	0.0030126	0.00192315	0.00389453	0.00429704	0.00284981	0.00429704		527.5	0	0.000268335	0.000955277	-0.000268335	0.00128444	0.00206083	0.00247943	0.00225582	0.00354026	0.00245081	0.00442219	0.0048247	0.00337747	0.0048247						527.5	-2.766e-05	0.0004947	0.00056178	0.00047234	0.0009947	0.00115928	0.00133817	0.00072637	0.00163692	0.00150275	0.00102511	0.00164497
	528	-0.000281796	-1.66746e-05	-0.000325983	-0.000546918	0.00101121	0.000790279	0.00121585	0.00199491	0.00328792	0.00219955	0.00318325	0.00358093	0.00313906	0.00358093		528	0	0.000265122	-4.41869e-05	-0.000265122	0.00129301	0.00107207	0.00149764	0.00227671	0.00356972	0.00248135	0.00346505	0.00386273	0.00342086	0.00386273						528	0.0002182	0.0007403	0.00030658	0.0007182	0.0007403	0.0014089	0.00158564	0.00097518	0.0018868	0.00125424	0.00077633	0.00190075
	528.5	-0.00103709	0.000224829	-8.07471e-05	-0.000299016	0.00126445	0.00104618	0.00147868	0.00226041	0.00256195	0.00247464	0.0034706	0.00386349	0.00342695	0.00386349		528.5	0	0.00126192	0.000956346	0.000738077	0.00230154	0.00208327	0.00251577	0.0032975	0.00359904	0.00351173	0.0045077	0.00490058	0.00446404	0.00490058						528.5	0.00046291	0.00048473	0.00055021	0.00046291	0.00098473	0.00115733	0.00133195	0.00122281	0.0016355	0.00150454	0.00102637	0.00165531
	529	-0.000793545	-0.000534806	0.000163331	-0.00105228	0.000516484	0.00130087	0.00174027	0.00152465	0.00283468	0.00174843	0.0037566	0.00414471	0.00371348	0.00414471		529	0	0.000258739	0.000956877	-0.000258739	0.00131003	0.00209441	0.00253381	0.0023182	0.00362822	0.00254198	0.00455014	0.00493825	0.00450702	0.00493825						529	0.00020645	0.00072802	0.0007927	0.00070645	0.00072802	0.00140459	0.00157709	0.00096928	0.00188303	0.00125366	0.00077522	0.00190868
	529.5	-0.000551146	-0.000295575	0.000406259	-0.000806716	0.000767333	0.00155436	0.00200062	0.00178765	0.00310612	0.00202093	0.00304125	0.0044246	0.00399865	0.0044246		529.5	0	0.000255571	0.000957405	-0.000255571	0.00131848	0.0021055	0.00255177	0.00233879	0.00365727	0.00257208	0.00359239	0.00497575	0.0045498	0.00497575						529.5	0.00044885	0.00097015	0.00053404	0.00044885	0.00097015	0.00165069	0.00182107	0.00121458	0.00212939	0.00150161	0.0010229	0.00216085
	530	-0.000309888	-5.74709e-05	0.000648043	-0.000562305	0.001017	0.000806653	0.00225975	0.0020494	0.00337629	0.00229215	0.00332455	0.00470318	0.00328249	0.00470318		530	0	0.000252417	0.000957931	-0.000252417	0.00132689	0.00111654	0.00256964	0.00235929	0.00368618	0.00260204	0.00363444	0.00501307	0.00359237	0.00501307						530	0.00069011	0.00071115	0.00077425	0.00069011	0.00121115	0.00139563	0.0015639	0.00145873	0.00187459	0.00174838	0.00076942	0.00191183
	530.5	-0.00106977	0.000179513	-0.000111311	-0.00131904	0.00126549	0.00105776	0.00151766	0.00230993	0.00264519	0.00256209	0.00360653	0.00398045	0.00356498	0.00498045		530.5	0	0.00124928	0.000958454	-0.000249278	0.00233526	0.00212753	0.00258742	0.00337969	0.00371495	0.00363186	0.00467629	0.00505021	0.00463475	0.00605021						530.5	0.00093023	0.00095101	0.00101333	0.00043023	0.00095101	0.00113941	0.0018056	0.00120173	0.00211864	0.001494	0.00101477	0.00216163
	531	-0.000830771	0.000415382	0.000128203	-0.00107693	0.00151282	0.00030769	0.00177436	0.00156923	0.00291282	0.00183077	0.00388718	0.00425641	0.00284615	0.00425641		531	0	0.00124615	0.000958974	-0.000246154	0.00234359	0.00113846	0.00260513	0.0024	0.00374359	0.00266154	0.00471795	0.00508718	0.00367692	0.00508718						531	0.00116923	0.00118974	0.00075128	0.00066923	0.00118974	0.00138205	0.00154615	0.00144359	0.00186154	0.00173846	0.00075897	0.00191025
	531.5	-0.0005929	0.000650144	0.000366592	-0.000835945	0.00175898	0.000556444	0.00202985	0.00182731	0.00317919	0.00209818	0.00416651	0.00453107	0.003126	0.00453107		531.5	0	0.00124304	0.000959493	-0.000243044	0.00235188	0.00114934	0.00262275	0.00242021	0.00377209	0.00269108	0.00475941	0.00512397	0.0037189	0.00512397						531.5	0.0009071	0.00142735	0.00098811	0.0009071	0.00092735	0.00112355	0.00178558	0.00118431	0.00210329	0.00148177	0.00100203	0.00215771
	532	-0.000356145	-0.000116196	0.000603863	-0.000596095	0.00200399	0.000804031	0.00228414	0.00208418	0.00244432	0.00236433	0.00344453	0.00480445	0.00340453	0.00380445		532	0	0.00023995	0.000960008	-0.00023995	0.00236013	0.00116018	0.00264029	0.00244033	0.00280046	0.00272048	0.00380067	0.0051606	0.00376068	0.0041606						532	0.00114385	0.00116385	0.00072384	0.00064385	0.00116385	0.00136391	0.00152388	0.0014239	0.00184392	0.00172394	0.00124394	0.00190401
	532.5	-0.000120501	0.000116369	0.00184002	-0.00035737	0.00124785	0.00105046	0.00153724	0.00133985	0.0027082	0.00262924	0.00372124	0.00407655	0.00368176	0.00407655		532.5	0	0.000236869	0.00196052	-0.000236869	0.00136835	0.00117096	0.00165774	0.00146035	0.0028287	0.00274974	0.00384174	0.00419705	0.00380226	0.00419705						532.5	0.0008795	0.00139924	0.00045846	0.0008795	0.00139924	0.00110315	0.00126106	0.00116237	0.00208341	0.00146498	0.00148472	0.00214915
	533	0.000114041	0.000347844	0.00207507	-0.000119763	0.00149056	0.000295729	0.00178915	0.00159432	0.00297084	0.00289291	0.00399666	0.00434737	0.00295769	0.00434737		533	0	0.000233803	0.00196103	-0.000233803	0.00137652	0.000181688	0.00167511	0.00148028	0.0028568	0.00277887	0.00388262	0.00423333	0.00284365	0.00423333						533	0.00111404	0.00163352	0.00069198	0.00061404	0.00113352	0.00134127	0.00149714	0.00139972	0.00182179	0.00170488	0.00172437	0.00189315
	533.5	0.000347484	0.000578236	0.00130903	0.000116732	0.00173215	0.000539853	0.00203989	0.000847597	0.00223226	0.00315534	0.00427079	0.00461692	0.00323233	0.00361692		533.5	0	0.000230752	0.000961541	-0.000230752	0.00138466	0.000192369	0.00169241	0.000500113	0.00188477	0.00280786	0.00392331	0.00426944	0.00288485	0.00326944						533.5	0.00084748	0.00136671	0.0009244	0.00084748	0.00136671	0.00157827	0.00123211	0.00113596	0.00155904	0.00144367	0.0014629	0.001636
	534	-0.000420163	0.000807551	0.00154188	0.000352122	0.0019726	0.000782836	0.00128945	0.00109969	0.00149245	0.00241655	0.00354364	0.00488521	0.00350569	0.00388521		534	0	0.00122771	0.00196205	0.000772285	0.00239276	0.001203	0.00170962	0.00151986	0.00191262	0.00283671	0.00396381	0.00530538	0.00392585	0.00430538						534	0.00107984	0.00159881	0.00065574	0.00107984	0.00109881	0.00181417	0.00146598	0.0013711	0.00179519	0.00168134	0.00170031	0.00187772
	534.5	-0.000188896	0.0010358	0.00177366	0.000586412	0.00121193	0.00102468	0.00153785	0.00135061	0.00175143	0.00267653	0.00381522	0.00415225	0.00277777	0.00415225		534.5	0	0.00122469	0.00196255	0.000775309	0.00140082	0.00121358	0.00172675	0.00153951	0.00194033	0.00286543	0.00400411	0.00434115	0.00296667	0.00434115						534.5	0.0008111	0.00132983	0.000386	0.0008111	0.00132983	0.00154896	0.00119876	0.00110514	0.00203024	0.00191789	0.00193662	0.00211831
	535	4.12915e-05	0.00126297	0.00200434	0.000819609	0.00145014	0.0012654	0.00178509	0.00160036	0.0020092	0.00293531	0.00408553	0.00441805	0.00304858	0.00441805		535	0	0.00122168	0.00196305	0.000778318	0.00140885	0.00122411	0.0017438	0.00155906	0.00196791	0.00289402	0.00404423	0.00437676	0.00300729	0.00437676						535	0.00054129	0.00155977	0.00061519	0.00104129	0.00105977	0.00178266	0.00143045	0.00133808	0.00176419	0.00165335	0.00167182	0.00185777
	535.5	0.000270406	0.000489094	0.00223396	5.17188e-05	0.00168724	0.001505	0.00203118	0.00184894	0.00226577	0.00319288	0.00335457	0.0046826	0.00331813	0.0036826		535.5	0	0.000218687	0.00196355	-0.000218687	0.00141683	0.00123459	0.00176077	0.00157853	0.00199536	0.00292247	0.00308417	0.0044122	0.00304772	0.0034122						535.5	0.00027041	0.00128863	0.0008433	0.00077041	0.00128863	0.00151527	0.00116106	0.00106994	0.00199705	0.0018877	0.00190593	0.00209612
	536	-0.000501546	0.00071416	0.0024625	0.000282747	0.00192324	0.000743481	0.00127612	0.00109636	0.00252114	0.00244924	0.00362237	0.00394593	0.00258642	0.00394593		536	0	0.00121571	0.00296405	0.000784294	0.00242478	0.00124503	0.00177766	0.00159791	0.00302269	0.00295079	0.00412391	0.00444747	0.00308796	0.00444747						536	0.00049845	0.00151643	0.00107036	0.00099845	0.00101643	0.0017468	0.0013906	0.00080072	0.00172882	0.00162097	0.00163894	0.00183336
	536.5	-0.00027456	0.00093818	0.00168998	-0.000487299	0.00115814	0.000980853	0.00251992	0.00134263	0.00277533	0.00270442	0.00388892	0.00420802	0.00285346	0.00420802		536.5	0	0.00121274	0.00196454	-0.000212739	0.0014327	0.00125541	0.00279448	0.00161719	0.00304989	0.00297898	0.00416348	0.00448258	0.00312802	0.00448258						536.5	0.00072544	0.00124317	0.00129635	0.00072544	0.00124317	0.00147724	0.00161907	0.00103043	0.00195952	0.00185315	0.00137087	0.00156949
	537	-4.86285e-05	0.00116116	0.00191641	-0.000258415	0.00139194	0.00121712	0.00176258	0.00158776	0.00302833	0.0019584	0.00415422	0.0044689	0.00311926	0.0044689		537	0	0.00120979	0.00196504	-0.000209786	0.00144057	0.00126575	0.00181121	0.00163639	0.00307696	0.00200703	0.00420285	0.00451753	0.00316789	0.00451753						537	0.00045137	0.00146885	0.0010213	0.00095137	0.00096885	0.00170662	0.00184648	0.00125907	0.00168914	0.00208425	0.00160173	0.00180453
	537.5	-0.000823747	0.0003831	0.00214178	-3.05931e-05	0.00162466	0.00145229	0.00200412	0.00183175	0.00328016	0.00221121	0.0044183	0.00472857	0.00338383	0.00472857		537.5	0	0.00120685	0.00296553	0.000793154	0.00244841	0.00227604	0.00282787	0.0026555	0.00410391	0.00303496	0.00524205	0.00555232	0.00420757	0.00555232						537.5	0.00067625	0.00119349	0.0012452	0.00067625	0.00119349	0.00193493	0.00157283	0.00098664	0.0019177	0.00181427	0.00183151	0.00153848
	538	-0.000599908	0.000604012	0.0023661	0.000196171	0.0018563	0.00168637	0.00224454	0.00207461	0.00253082	0.00246285	0.00468115	0.00398703	0.00264717	0.00398703		538	0	0.00120392	0.00296601	0.00079608	0.00245621	0.00228628	0.00284445	0.00267452	0.00313073	0.00306276	0.00528106	0.00458694	0.00324707	0.00458694						538	0.00090009	0.00091708	0.00096806	0.00090009	0.00141708	0.00216218	0.00179813	0.00121316	0.00214519	0.00154323	0.00156022	0.00177134
	538.5	-0.000377108	0.0008239	0.00158939	0.000421884	0.00208687	0.00191936	0.00248385	0.00131634	0.00278032	0.00171332	0.00394279	0.0042443	0.00290928	0.0042443		538.5	0	0.00120101	0.0019665	0.000798992	0.00246398	0.00229647	0.00286095	0.00169345	0.00315743	0.00209042	0.00431989	0.00462141	0.00328639	0.00462141						538.5	0.00062289	0.00113964	0.00118989	0.00062289	0.00113964	0.00188838	0.00152239	0.00093863	0.00187163	0.00177113	0.00128788	0.00150312
	539	-0.00115534	4.27696e-05	0.00181164	0.000646552	0.00231637	0.00115128	0.00172204	0.00155695	0.00302866	0.00196262	0.00420321	0.00450037	0.00317019	0.00450037		539	0	0.00119811	0.00296698	0.00180189	0.00347171	0.00230662	0.00287738	0.00271229	0.004184	0.00311796	0.00535855	0.00565571	0.00432553	0.00565571						539	0.00084466	0.00086117	0.0014107	0.00084466	0.00136117	0.00211353	0.00174561	0.00116306	0.00209702	0.00149797	0.00151448	0.00173382
	539.5	-0.000934597	0.000260626	0.00103287	-0.000129821	0.00254481	0.00138212	0.00195914	0.00079645	0.00227585	0.00221078	0.00346242	0.00375526	0.00242989	0.00375526		539.5	0	0.00119522	0.00196746	0.000804777	0.0034794	0.00231672	0.00289373	0.00173105	0.00321045	0.00314538	0.00439702	0.00468986	0.00336448	0.00468986						539.5	0.0005654	0.00108167	0.00113048	0.0010654	0.00158167	0.00183764	0.00146779	0.00138645	0.00182137	0.00122376	0.00124003	0.00146346
	540	-0.000714875	0.000477476	0.00125307	9.27734e-05	0.00177219	0.000611895	0.00219513	0.00103484	0.0015219	0.00245779	0.00372044	0.00400897	0.00268838	0.00400897		540	0	0.00119235	0.00196794	0.000807649	0.00248706	0.00132677	0.00291001	0.00174972	0.00223678	0.00317266	0.00443532	0.00472384	0.00340326	0.00472384						540	0.00078512	0.00080115	0.00084924	0.00078512	0.00130115	0.00206071	0.00118895	0.0016088	0.00204469	0.00144851	0.00096454	0.00169204
	540.5	-0.000496168	0.000693324	0.00147225	0.000314339	0.00199852	0.000840608	0.00143004	0.000272131	0.00176682	0.00270365	0.00297727	0.0042615	0.00294568	0.0032615		540.5	0	0.00118949	0.00196842	0.000810508	0.00249469	0.00133678	0.00192621	0.000768299	0.00226299	0.00319982	0.00347343	0.00475767	0.00344185	0.00375767						540.5	0.00050383	0.00101962	0.000567	0.00050383	0.00101962	0.00178276	0.00140909	0.00133013	0.00226697	0.00117222	0.00118801	0.00191956
	541	-0.00127847	-9.1824e-05	0.00169042	0.000534883	0.0022238	0.00106827	0.00166386	0.000508326	0.0020106	0.00194839	0.00323291	0.00351288	0.0022018	0.00351288		541	0	0.00118665	0.00296889	0.00181335	0.00350228	0.00234674	0.00294234	0.0017868	0.00328907	0.00322686	0.00451138	0.00479135	0.00348027	0.00479135						541	0.00022153	0.00073708	0.00078374	0.00072153	0.00123708	0.00150377	0.00112821	0.00105044	0.00198822	0.0013949	0.00091045	0.00164604
	541.5	-0.00106178	0.000122037	0.00190759	0.000754409	0.00244805	0.000294874	0.00089661	0.000743432	0.00125326	0.00219199	0.00248737	0.00376309	0.00245673	0.00276309		541.5	0	0.00118381	0.00296936	0.00181619	0.00350983	0.00135665	0.00195839	0.00180521	0.00231504	0.00325377	0.00354915	0.00482487	0.00351851	0.00382487						541.5	0.00043822	0.00095354	0.00049949	0.00043822	0.00095354	0.00172377	0.00134632	0.00126973	0.00220846	0.00111655	0.00063187	0.00187146
	542	-0.000846081	0.000334914	0.00112375	-2.70754e-05	0.00167127	0.000520438	0.00112828	-2.25452e-05	0.0014948	0.00243447	0.00174066	0.00301215	0.00271049	0.00301215		542	0	0.00118099	0.00196983	0.000819005	0.00251735	0.00136652	0.00197436	0.000823536	0.00234088	0.00328055	0.00258674	0.00385823	0.00355657	0.00385823						542	0.00065392	0.000669	0.00071425	0.00015392	0.001169	0.00144276	0.00156342	0.00098801	0.00192768	0.00133718	0.00085226	0.00159585
	542.5	-0.000631378	0.00054681	0.00133892	0.000190434	0.00189345	0.000744965	0.00135889	0.000210401	0.00173523	0.00267584	0.00199278	0.00326007	0.00196309	0.00326007		542.5	0	0.00117819	0.0019703	0.000821812	0.00252483	0.00137634	0.00199027	0.000841778	0.00236661	0.00330721	0.00262416	0.00389144	0.00259446	0.00389144						542.5	0.00036862	0.00088347	0.00042802	0.00036862	0.00088347	0.00166074	0.00127953	0.00120528	0.00214589	0.00105679	0.00057164	0.00181921
	543	-0.000417662	-0.000242267	0.00155311	0.000406944	0.00211462	0.000968459	0.000588438	0.000442276	0.00197456	0.00191609	0.00224375	0.00350684	0.00321452	0.00350684		543	0	0.000175394	0.00197077	0.000824606	0.00253228	0.00138612	0.0010061	0.000859937	0.00239222	0.00233375	0.00266141	0.0039245	0.00363218	0.0039245						543	0.00058234	0.00109695	0.0006408	0.00058234	0.00109695	0.00137771	0.00149464	0.00092156	0.0018631	0.0012754	0.00079001	0.00204154
	543.5	-0.000204927	-3.23137e-05	0.0017663	-0.000377541	0.00133477	0.00119093	0.00081693	0.000673086	0.00221278	0.00215525	0.00249356	0.00375248	0.00246479	0.00375248		543.5	0	0.000172613	0.00197123	-0.000172613	0.0015397	0.00139585	0.00102186	0.000878013	0.00241771	0.00236017	0.00269849	0.00395741	0.00266972	0.00395741						543.5	0.00079507	0.00080946	0.00035261	0.00029507	0.00080946	0.00159369	0.00120877	0.00113684	0.00207931	0.001493	0.00100738	0.00176285
	544	6.831e-06	0.000176676	0.00197852	-0.000163014	0.00155391	0.000412372	0.00104437	0.000902836	0.00244992	0.0023933	0.00274223	0.00299699	0.00271392	0.00299699		544	0	0.000169845	0.00197169	-0.000169845	0.00154708	0.000405541	0.00103754	0.000896005	0.00244308	0.00238647	0.0027354	0.00299016	0.00270709	0.00299016						544	0.00050683	0.00102098	0.00056345	0.00050683	0.00102098	0.00180868	0.00142191	0.00135114	0.00229452	0.0017096	0.00122376	0.00148314
	544.5	0.000217618	0.000384708	0.00218977	5.05282e-05	0.00177204	0.000632803	0.00127078	0.00113153	0.00268596	0.00263026	0.00298975	0.00324039	0.0029619	0.00324039		544.5	0	0.00016709	0.00197215	-0.00016709	0.00155443	0.000415185	0.00105316	0.000913915	0.00246834	0.00241265	0.00277213	0.00302277	0.00274429	0.00302277						544.5	0.00071762	0.00123154	0.00077331	0.00021762	0.00123154	0.00152268	0.00163407	0.00106445	0.00200876	0.00142521	0.00143913	0.00170242
	545	0.00042744	0.000591787	0.00140005	0.000263093	0.000989181	0.000852225	0.00149614	0.00135918	0.00292092	0.00286614	0.00223614	0.00348266	0.00320875	0.00348266		545	0	0.000164347	0.000972609	-0.000164347	0.000561741	0.000424785	0.0010687	0.000931743	0.00249348	0.0024387	0.0018087	0.00305522	0.00278131	0.00305522						545	0.00092744	0.00144114	0.00098222	0.00042744	0.00094114	0.0017357	0.00184527	0.00127679	0.00172201	0.00163983	0.00115353	0.0014207
	545.5	0.000636301	0.000797918	0.00160936	0.000474684	0.00120532	0.00107064	0.000720472	0.00158579	0.00215481	0.00210094	0.00248141	0.00372383	0.00345447	0.00372383		545.5	0	0.000161617	0.000973064	-0.000161617	0.000569021	0.000434341	8.41705e-05	0.00094949	0.00151851	0.00146464	0.00184511	0.00308753	0.00281817	0.00308753						545.5	0.0011363	0.00114977	0.00069017	0.0006363	0.00114977	0.00194775	0.00155549	0.00098815	0.00193428	0.00185347	0.00136694	0.00163798
	546	0.000844207	3.10667e-06	0.00181772	-0.000314692	0.00142048	0.00128806	0.000943778	0.000811362	0.00238763	0.00233466	0.00272555	0.0039639	0.00369907	0.0039639		546	0	-0.000841101	0.000973517	-0.0011589	0.000576269	0.000443853	9.95709e-05	-3.28451e-05	0.00154342	0.00149046	0.00188134	0.00311969	0.00285486	0.00311969						546	0.00084421	0.00135745	0.00089717	0.00034421	0.00085745	0.00165882	0.00176476	0.00119855	0.00214558	0.00156613	0.00157938	0.00135427
	546.5	5.1164e-05	0.000207358	0.00202513	0.00089497	0.00163465	0.00150449	0.00116606	0.0010359	0.00261939	0.00256732	0.00296858	0.00420287	0.00294255	0.00420287		546.5	0	0.000156194	0.00197397	0.000843806	0.00158348	0.00145332	0.0011149	0.000984739	0.00256822	0.00251616	0.00291741	0.00415171	0.00289138	0.00415171						546.5	0.00105116	0.00156418	0.00060323	0.00055116	0.00106418	0.00186894	0.00147307	0.00090799	0.00185592	0.00177782	0.00129084	0.00106957
	547	0.000257176	0.000410677	0.00223159	0.000103675	0.00184784	0.00171992	0.00138734	0.00025942	0.00185008	0.00279892	0.0032105	0.00344075	0.00318491	0.00444075		547	0	0.000153501	0.00197442	-0.000153501	0.00159066	0.00146275	0.00113016	2.2437e-06	0.00159291	0.00254174	0.00295332	0.00318357	0.00292774	0.00418357						547	0.00075718	0.00126997	0.00080834	0.00025718	0.00076997	0.00157809	0.00168043	0.00111647	0.0020653	0.00198855	0.00150134	0.00128388
	547.5	0.000462248	0.000613069	0.00143711	0.000311428	0.00206006	0.000934377	0.0016076	0.000481917	0.00207973	0.00302946	0.00345131	0.00367754	0.00242617	0.00367754		547.5	0	0.00015082	0.000974863	-0.00015082	0.00159781	0.000472129	0.00114535	1.96682e-05	0.00161748	0.00256721	0.00298906	0.00321529	0.00196393	0.00321529						547.5	0.00096225	0.00147482	0.00101252	0.00046225	0.00097482	0.00178629	0.00138684	0.001324	0.00227372	0.00169831	0.00121088	0.00149722
	548	0.000666387	0.000814539	0.00164169	0.000518235	0.00227132	0.00114786	0.00182686	0.0007034	0.00230833	0.00225894	0.00369103	0.00391326	0.00266634	0.00391326		548	0	0.000148152	0.000975308	-0.000148152	0.00160493	0.000481469	0.00116047	3.70133e-05	0.00164194	0.00159256	0.00302464	0.00324687	0.00199995	0.00324687						548	0.00116639	0.00117873	0.00071577	0.00066639	0.00067873	0.00149354	0.00159231	0.00103058	0.0019812	0.00190712	0.00141947	0.00120959
	548.5	0.000869596	0.00101509	0.000845347	0.0007241	0.00148161	0.00136036	0.00204512	0.000923875	0.00153589	0.00248739	0.00392966	0.0031479	0.00290541	0.0041479		548.5	0	0.000145495	-2.42492e-05	-0.000145495	0.000612012	0.000490766	0.00117553	5.42794e-05	0.000666291	0.00161779	0.00306006	0.0022783	0.00203581	0.0032783						548.5	0.0008696	0.00138172	0.00091809	0.0008696	0.00088172	0.00169985	0.00129685	0.00123623	0.00218773	0.00161498	0.0011271	0.00142098
	549	0.00107188	0.000214732	0.00104807	0.00092903	0.00169094	0.0015719	0.00226239	0.000143348	0.00176241	0.00271479	0.0041672	0.00338147	0.00314339	0.00438147		549	0	-0.000857149	-2.38085e-05	-0.000142851	0.000619063	0.000500021	0.00119051	-0.000928533	0.00069053	0.00164291	0.00309532	0.00230959	0.00207151	0.00330959						549	0.00057188	0.00108379	0.0006195	0.00057188	0.00058379	0.00140522	0.00150046	0.00094093	0.00189332	0.00182189	0.0008338	0.00163142
	549.5	0.00127325	0.000413466	0.00124988	0.000133028	0.00189933	0.00178248	0.00147867	0.000361823	0.00198791	0.00194117	0.00340366	0.00261399	0.00238029	0.00361399		549.5	0	-0.000859781	-2.33698e-05	-0.00114022	0.000626083	0.000509234	0.000205426	-0.000911423	0.000714659	0.00066792	0.00213041	0.00134074	0.00110704	0.00234074						549.5	0.00077325	0.00128493	0.00081999	0.00077325	0.00078493	0.00160966	0.00120314	0.00114471	0.00209797	0.00152786	0.00103955	0.0013409
	550	0.000473699	0.000611297	0.00145077	0.0003361	0.00210677	0.000992103	0.00169397	0.000579307	0.00221238	0.00216651	0.00363905	0.00284545	0.00261612	0.00384545		550	0	0.000137599	0.000977067	-0.000137599	0.00163307	0.000518405	0.00122027	0.000105608	0.00173868	0.00169281	0.00316535	0.00237175	0.00214242	0.00337175						550	0.0009737	0.00098517	0.00101956	0.0009737	0.00048517	0.00181317	0.0009049	0.00134757	0.0023017	0.0017329	0.00124437	0.00154944
	550.5	0.000673242	0.000808232	0.00165074	-0.000461749	0.00131327	0.00120078	0.0019083	0.000795805	0.00243583	0.00239083	0.00387337	0.00307586	0.00285087	0.00307586		550.5	0	0.00013499	0.000977502	-0.00113499	0.000640026	0.000527534	0.00123505	0.000122563	0.00176259	0.00171759	0.00320013	0.00240261	0.00217763	0.00240261						550.5	0.00117324	0.00118449	0.00071824	0.00067324	0.00068449	0.00151575	0.00110575	0.0015495	0.0025045	0.00143701	0.00144826	0.00125702
	551	0.00087188	0.00100427	0.00184981	-0.000260513	0.00151883	0.000408502	0.00212165	0.00101132	0.00265827	0.00161414	0.00310663	0.00330522	0.00208457	0.00330522		551	0	0.000132394	0.000977934	-0.00113239	0.00064695	-0.000463378	0.00124977	0.000139441	0.00178639	0.00074226	0.00223475	0.00243334	0.00121268	0.00243334						551	0.00087188	0.00138291	0.00091601	0.00087188	0.00088291	0.00171742	0.00130568	0.00125052	0.00220639	0.00164019	0.00115122	0.00146367
	551.5	0.00106962	0.00119943	0.00104798	-6.01891e-05	0.000723463	0.000615289	0.00233404	0.000225862	0.0018797	0.00183644	0.00333883	0.00253355	0.0023172	0.00253355		551.5	0	0.000129809	-2.16348e-05	-0.00112981	-0.000346157	-0.000454331	0.00126442	-0.000843758	0.000810085	0.000766816	0.00226921	0.00146393	0.00124758	0.00146393						551.5	0.00106962	0.00108044	0.00111289	0.00106962	0.00108044	0.00191818	0.00100472	0.00145063	0.00240736	0.00184245	0.00135327	0.00116938
	552	0.00126646	0.000393701	0.00124526	0.000139229	0.00092717	0.00082114	0.00254546	0.000439432	0.00210014	0.00205773	0.00356999	0.00276084	0.00254878	0.00276084		552	0	-0.000872764	-2.1206e-05	-0.00112724	-0.000339295	-0.000445325	0.001279	-0.000827032	0.000833672	0.00079126	0.00230352	0.00149438	0.00128232	0.00149438						552	0.00076646	0.00077707	0.00080888	0.00076646	0.00077707	0.00211802	0.00120285	0.00164983	0.00260742	0.0015438	0.00155441	0.00137415
	552.5	0.00146242	0.000587095	0.00244164	0.000337746	0.00112996	2.60607e-05	0.00175593	0.000652038	0.00231957	0.00227802	0.0028001	0.00298711	0.00277932	0.00298711		552.5	0	-0.000875326	0.000979221	-0.00112467	-0.000332465	-0.00143636	0.000293513	-0.000810383	0.000857153	0.000815595	0.00133768	0.00152469	0.0013169	0.00152469						552.5	0.00096242	0.00097281	0.00100398	0.00046242	0.00097281	0.00181697	0.00140008	0.00134814	0.00230658	0.00174424	0.00125463	0.00157801
	553	0.00165749	0.000779616	0.00163714	0.000535367	0.00133183	0.000230056	0.00196545	0.000863684	0.00253802	0.00149731	0.00302917	0.00321235	0.00300881	0.00321235		553	0	-0.000877876	-2.0354e-05	-0.00112212	-0.000325665	-0.00142744	0.000307962	-0.000793808	0.000880527	-0.000160181	0.00137168	0.00155486	0.00135132	0.00155486						553	0.00115749	0.00116767	0.0011982	0.00065749	0.00116767	0.00201501	0.00159643	0.00154554	0.00250484	0.00144377	0.00145395	0.00178094
	553.5	0.00185168	0.000971268	0.00183175	-0.000267903	0.00153279	0.000433132	0.00217403	0.00107437	0.00175548	0.00171562	0.0022572	0.00343658	0.00223727	0.00343658		553.5	0	-0.000880414	-1.9931e-05	-0.00211959	-0.000318896	-0.00141855	0.000322347	-0.000777308	-9.62036e-05	-0.000136066	0.000405522	0.0015849	0.000385591	0.0015849						553.5	0.00085168	0.00086165	0.00089154	0.00085168	0.00136165	0.00221217	0.00129189	0.00124206	0.0022022	0.00164241	0.00165237	0.00198296
	554	0.001045	0.00116206	0.00102549	-7.20603e-05	0.00173284	0.000635293	0.00138167	0.00128412	0.00197196	0.00193294	0.00248421	0.0026598	0.0024647	0.0026598		554	0	0.000117059	-1.95098e-05	-0.00111706	0.000687843	-0.000409706	0.000336667	0.000239118	0.000926961	0.000887941	0.00143922	0.0016148	0.00141971	0.0016148						554	0.000545	0.00105475	0.00108402	0.000545	0.00105475	0.00190843	0.00148647	0.00143769	0.00189867	0.00134015	0.0018499	0.00168407
	554.5	0.00123744	0.00135199	0.00121835	0.000122901	0.001932	0.000836543	0.00158837	0.00149291	0.00218746	0.00214928	0.0027102	0.00288202	0.00269111	0.00288202		554.5	0	0.000114543	-1.90905e-05	-0.00111454	0.000694551	-0.000400901	0.000350922	0.000255469	0.000950021	0.000911839	0.00147276	0.00164457	0.00145367	0.00164457						554.5	0.00073744	0.00074699	0.00127563	0.00073744	0.00124699	0.00210381	0.00168017	0.00113245	0.00209427	0.00153699	0.00154654	0.00188427
	555	0.00142902	0.00154106	0.00141035	0.00131698	0.00113025	0.00103689	0.00179414	0.00170077	0.002402	0.00236465	0.00293517	0.00310323	0.0029165	0.00310323		555	0	0.000112039	-1.86732e-05	-0.000112039	-0.00029877	-0.000392136	0.000365113	0.000271747	0.000972977	0.00093563	0.00150615	0.00167421	0.00148747	0.00167421						555	0.00092902	0.00093836	0.00096637	0.00042902	0.00093836	0.00179831	0.001373	0.00132632	0.00178898	0.00123296	0.00174229	0.00208357
	555.5	0.00161974	0.00172929	0.00160149	0.0015102	0.00232762	0.00123633	0.00199898	0.000907695	0.00261557	0.00157906	0.00215913	0.00332345	0.00314087	0.00332345		555.5	0	0.000109546	-1.82576e-05	-0.000109546	0.000707878	-0.00038341	0.00037924	-0.000712048	0.00099583	-4.06855e-05	0.000539389	0.00170371	0.00152113	0.00170371						555.5	0.00061974	0.00112887	0.00115626	0.00061974	0.00112887	0.00199194	0.00156497	0.00101933	0.00148281	0.00142804	0.00193717	0.00178198
	556	0.000809605	0.000916669	0.00179176	0.000702541	0.0025241	0.00143488	0.00220291	0.00111369	0.00282819	0.0017925	0.00238209	0.00354268	0.00236424	0.00354268		556	0	0.000107064	0.000982156	-0.000107064	0.0017145	0.000625276	0.0013933	0.000304084	0.00201858	0.000982892	0.00157248	0.00273308	0.00155464	0.00273308						556	0.00080961	0.00081853	0.00084529	0.00080961	0.00081853	0.0021847	0.00125607	0.00071146	0.00167578	0.00112224	0.00163117	0.00197949
	556.5	0.000998616	0.00110321	0.000981184	0.000894023	0.0017197	0.000632539	0.00140592	0.00131876	0.00203984	0.00200498	0.00260404	0.00376093	0.00258661	0.00376093		556.5	0	0.000104593	-1.74322e-05	-0.000104593	0.000721085	-0.000366076	0.000407305	0.000320144	0.00104123	0.00100636	0.00160542	0.00276231	0.00158799	0.00276231						556.5	0.00049862	0.00100733	0.00103348	0.00049862	0.00100733	0.00187659	0.00144632	0.00090274	0.00186787	0.00131558	0.00182429	0.00167612
	557	0.00118678	0.00128891	0.00116976	0.00108465	0.00191442	0.000829312	0.00160802	0.00152291	0.00225055	0.00221651	0.002825	0.0039782	0.00280798	0.0039782		557	0	0.000102134	-1.70223e-05	-0.000102134	0.000727644	-0.000357468	0.000421243	0.000336132	0.00106378	0.00102973	0.00163822	0.00279142	0.0016212	0.00279142						557	0.00068678	0.00119529	0.00122082	0.00068678	0.00119529	0.00206762	0.00113571	0.00109316	0.00205911	0.00150805	0.00151656	0.00187187
	557.5	0.0013741	0.00147378	0.00135749	0.00127442	0.00210827	0.0010252	0.00180922	0.000726148	0.00246032	0.00142709	0.00304497	0.00319449	0.00302835	0.00419449		557.5	0	9.9685e-05	-1.66142e-05	-9.9685e-05	0.000734173	-0.000348897	0.000435119	-0.000647952	0.00108622	5.29928e-05	0.00167087	0.00182039	0.00165425	0.00282039						557.5	0.0008741	0.00088241	0.00140733	0.0008741	0.00138241	0.0017578	0.00132426	0.00078272	0.00174949	0.00169965	0.00170796	0.00206674
	558	0.00156058	0.00165783	0.00154437	0.00146334	0.00230126	0.00122022	0.00100951	0.000928475	0.00266915	0.00163673	0.00326395	0.00440982	0.00324774	0.00440982		558	0	9.72473e-05	-1.62079e-05	-9.72473e-05	0.000740674	-0.000340365	-0.000551068	-0.000632107	0.00110857	7.61508e-05	0.00170337	0.00284924	0.00168716	0.00284924						558	0.00056058	0.00106869	0.001093	0.00106058	0.00106869	0.00194713	0.00151196	0.00097144	0.00193902	0.0013904	0.0013985	0.00176074
	558.5	0.00174623	0.00184105	0.00173043	0.000651411	0.00249338	0.00141436	0.00220892	0.0011299	0.00187704	0.00184544	0.00248196	0.00362419	0.00246615	0.00362419		558.5	0	9.48205e-05	-1.58034e-05	-0.00109482	0.000747145	-0.000331872	0.000462684	-0.000616333	0.000130812	9.92052e-05	0.000735727	0.00187796	0.000719923	0.00187796						558.5	0.00074623	0.00075413	0.00127784	0.00074623	0.00125413	0.00213561	0.00119882	0.00115931	0.00212771	0.0015803	0.0015882	0.00195387
	559	0.00193105	0.00202346	0.00191565	0.000838647	0.00268464	0.00160764	0.00140743	0.00133042	0.00208401	0.00205321	0.00269899	0.0038376	0.00268359	0.0038376		559	0	9.24046e-05	-1.54008e-05	-0.0010924	0.000753588	-0.000323416	-0.000523626	-0.00060063	0.000152958	0.000122157	0.000767939	0.00190655	0.000752539	0.00190655						559	0.00093105	0.00093875	0.00146185	0.00093105	0.00093875	0.00232325	0.00138485	0.00084635	0.00181555	0.00176934	0.00127704	0.00214614
	559.5	0.00211505	0.00120505	0.00210005	0.00102505	0.00187505	0.00180005	0.00160505	0.00153005	0.00229005	0.00226005	0.00291505	0.00405005	0.00290006	0.00405005		559.5	0	-0.000910001	-1.49999e-05	-0.00109	-0.000239998	-0.000314998	-0.000509997	-0.000584996	0.000175006	0.000145006	0.000800008	0.00193501	0.000785008	0.00193501						559.5	0.00111505	0.00112255	0.00114505	0.00111505	0.00112255	0.00201005	0.00157005	0.00103255	0.00200255	0.00145755	0.00146505	0.00183755
	560	0.00129822	0.00138583	0.00228362	0.00121062	0.00206461	0.0019916	0.00180179	0.00172879	0.00249518	0.00246597	0.00313016	0.00426156	0.00311555	0.00426156		560	0	8.76049e-05	0.000985399	-8.76049e-05	0.000766387	0.000693383	0.000503572	0.000430568	0.00119695	0.00116775	0.00183193	0.00296334	0.00181733	0.00296334						560	0.00129822	0.00130552	0.00082742	0.00129822	0.00130552	0.00219602	0.00125442	0.00121792	0.00218872	0.00164491	0.00115221	0.00202811
	560.5	0.00148058	0.0015658	0.00246638	0.00139536	0.00225332	0.00218231	0.00199766	0.00192664	0.00169939	0.00267098	0.0033443	0.00447213	0.00333009	0.00447213		560.5	0	8.52212e-05	0.000985796	-8.52212e-05	0.000772744	0.000701726	0.00051708	0.000446062	0.000218806	0.0011904	0.00186372	0.00299155	0.00184951	0.00299155						560.5	0.00148058	0.00098768	0.00100899	0.00148058	0.00098768	0.00188116	0.00143797	0.00090246	0.00187405	0.00133144	0.00133855	0.00171782
	561	0.00166213	0.00174498	0.00264832	0.00057928	0.0024412	0.00237216	0.00219266	0.00212362	0.00190269	0.00187507	0.00255749	0.00368176	0.00254368	0.00368176		561	0	8.2848e-05	0.000986192	-0.00108285	0.000779072	0.000710032	0.000530528	0.000461488	0.00024056	0.000212944	0.00089536	0.00201963	0.000881552	0.00201963						561	0.00116213	0.00116903	0.00118974	0.00116213	0.00116903	0.00206547	0.0016207	0.00108618	0.00205857	0.00151714	0.00152405	0.00190668
	561.5	0.00184287	0.00192335	0.00282945	0.000762383	0.00262824	0.00256117	0.00238678	0.00231971	0.00210509	0.00207826	0.00276973	0.00389046	0.00275632	0.00389046		561.5	0	8.04854e-05	0.000986586	-0.00108049	0.000785372	0.000718301	0.000543916	0.000476845	0.000262217	0.000235389	0.000926862	0.00204759	0.000913447	0.00204759						561.5	0.00134287	0.00134958	0.0008697	0.00134287	0.00084958	0.00174897	0.00130263	0.00126909	0.00174226	0.00170202	0.00120873	0.0020947
	562	0.00102281	0.00110094	0.00300978	0.000944672	0.00281445	0.00274934	0.00258005	0.00251494	0.00230658	0.00128054	0.00198103	0.00409823	0.00196801	0.00409823		562	0	7.81333e-05	0.00198698	-7.81333e-05	0.00179164	0.00172653	0.00155724	0.00149213	0.00128378	0.000257734	0.000958223	0.00307542	0.000945201	0.00307542						562	0.00102281	0.00102932	0.00104885	0.00102281	0.00102932	0.00193165	0.00148374	0.00145118	0.00192514	0.00138607	0.00139258	0.00178189
	562.5	0.00120194	0.00127774	0.00318931	0.00112615	0.00299983	0.00293667	0.00277246	0.0027093	0.00250719	0.00148192	0.00219139	0.00430508	0.00217876	0.00430508		562.5	0	7.57916e-05	0.00198737	-7.57916e-05	0.00179789	0.00173473	0.00157051	0.00150735	0.00130524	0.00027998	0.000989446	0.00310313	0.000976814	0.00310313						562.5	0.00120194	0.00120826	0.00122721	0.00120194	0.00070826	0.00161352	0.00166405	0.00113247	0.0021072	0.00156931	0.00157562	0.00196825
	563	0.00138029	0.00145375	0.00336804	0.00130683	0.00318439	0.00312318	0.00296401	0.0029028	0.0027069	0.00168242	0.00140082	0.00351101	0.00238857	0.00451101		563	0	7.34603e-05	0.00198776	-7.34603e-05	0.00180411	0.00174289	0.00158373	0.00152251	0.00132661	0.000302127	2.05295e-05	0.00213072	0.00100829	0.00313072						563	0.00138029	0.00138641	0.00140477	0.00088029	0.00088641	0.00179458	0.00134356	0.00131295	0.00178846	0.00175173	0.00125785	0.00165379
	563.5	0.00155784	0.00162898	0.00354599	0.0014867	0.00336814	0.00330885	0.00315472	0.00309544	0.00190573	0.00188202	0.00160932	0.00371603	0.00259746	0.00371603		563.5	0	7.11393e-05	0.00198814	-7.11393e-05	0.0018103	0.00175101	0.00159688	0.00153759	0.00034789	0.000324176	5.14757e-05	0.00215818	0.00103962	0.00215818						563.5	0.00105784	0.00106377	0.00158156	0.00105784	0.00106377	0.00197485	0.00152227	0.00099263	0.00196892	0.00143335	0.00143928	0.0018385
	564	0.00173461	0.000803439	0.00372314	0.00166578	0.00255107	0.00349371	0.00334458	0.00328722	0.00210368	0.00108074	0.00181689	0.00392014	0.00180542	0.00392014		564	0	-0.000931171	0.00198853	-6.88286e-05	0.000816457	0.0017591	0.00160997	0.00155261	0.000369071	-0.000653872	8.22849e-05	0.00218553	7.08135e-05	0.00218553						564	0.00123461	0.00124035	0.00175755	0.00073461	0.00124035	0.00165431	0.0017002	0.00117152	0.00214857	0.00161416	0.0011199	0.00152239
	564.5	0.0019106	0.000977124	0.00289951	0.000844068	0.00273319	0.00267775	0.0025336	0.00247816	0.00230075	0.00127858	0.00202355	0.00312335	0.00201247	0.00412335		564.5	0	-0.000933472	0.000988912	-0.00106653	0.000822592	0.000767151	0.000623007	0.000567567	0.000390159	-0.000632017	0.000112958	0.00121275	0.00010187	0.00221275						564.5	0.0014106	0.00091614	0.00143277	0.0009106	0.00091614	0.00183298	0.00137733	0.00134961	0.00182744	0.00179417	0.00129972	0.00170547
	565	0.0010858	0.00115004	0.0030751	0.00102157	0.0029145	0.00286097	0.00272179	0.00166826	0.00249696	0.00147554	0.0022293	0.00332566	0.00221859	0.00332566		565	0	6.42378e-05	0.00198929	-6.42378e-05	0.0018287	0.00177517	0.00163599	0.000582454	0.00141115	0.00038974	0.0011435	0.00223985	0.00113279	0.00223985						565	0.0010858	0.00109116	0.00160722	0.0005858	0.00109116	0.00151086	0.00155369	0.00102692	0.00200551	0.00147339	0.00097874	0.00138774
	565.5	0.00126024	0.0013222	0.00324991	0.00119828	0.00209502	0.00304339	0.00290915	0.00185751	0.00169229	0.00167164	0.00143414	0.00352707	0.00242381	0.00352707		565.5	0	6.19577e-05	0.00198967	-6.19577e-05	0.00083478	0.00178315	0.00164891	0.000597275	0.000432055	0.000411402	0.000173898	0.00226683	0.00116357	0.00226683						565.5	0.00126024	0.0007654	0.00128089	0.00076024	0.0007654	0.00168796	0.00172926	0.00120344	0.00168279	0.00115181	0.00115698	0.0015692
	566	0.0014339	0.00149359	0.00342396	0.00137422	0.00227474	0.002225	0.00309568	0.00204594	0.00188677	0.00186687	0.00163807	0.0037276	0.00262812	0.0037276		566	0	5.96875e-05	0.00199005	-5.96875e-05	0.000840833	0.000791094	0.00166177	0.000612031	0.000452864	0.000432969	0.000204166	0.0022937	0.00119422	0.0022937						566	0.0014339	0.00093888	0.0009538	0.0009339	0.00093888	0.00136427	0.00140406	0.00137919	0.0018593	0.00132945	0.00083443	0.00124987
	566.5	0.00160681	0.00166423	0.00259723	0.00154938	0.00245367	0.00240581	0.00228138	0.00123353	0.00208039	0.00206124	0.00184111	0.00292725	0.00183154	0.00392725		566.5	0	5.74274e-05	0.000990429	-5.74274e-05	0.00084686	0.000799004	0.000674578	-0.000373278	0.000473582	0.00045444	0.000234302	0.00132044	0.00022473	0.00232044						566.5	0.00110681	0.00111159	0.00112595	0.00110681	0.00111159	0.00153981	0.00157809	0.00105416	0.00203502	0.00150631	0.00101109	0.00142974
	567	0.000778944	0.00183412	0.00276975	0.000723767	0.0016318	0.00158582	0.00246627	0.00142029	0.00127315	0.00225476	0.00204325	0.00312601	0.00203405	0.00312601		567	0	0.00105518	0.0019908	-5.51772e-05	0.000852861	0.00080688	0.00168733	0.000641348	0.000494209	0.00147582	0.0012643	0.00234707	0.00125511	0.00234707						567	0.00127894	0.00128354	0.00079734	0.00077894	0.00128354	0.00121457	0.00125136	0.00072836	0.00170997	0.00118238	0.00068698	0.00160881
	567.5	0.000950325	0.00100326	0.0019415	0.000897388	0.00180916	0.00176505	0.00165035	0.00160624	0.00146507	0.00144742	0.0022445	0.00332391	0.00223568	0.00332391		567.5	0	5.29369e-05	0.000991177	-5.29369e-05	0.000858835	0.000814721	0.000700024	0.00065591	0.000514745	0.000497099	0.00129417	0.00237358	0.00128535	0.00237358						567.5	0.00095033	0.00145474	0.00096797	0.00095033	0.00095474	0.00138857	0.00142386	0.0009018	0.00188415	0.00135769	0.0008621	0.0012871
	568	0.000120953	0.00117166	0.0021125	7.0247e-05	0.00198574	0.000943481	0.00183362	0.000791361	0.00165614	0.00163924	0.00244487	0.00352093	0.00143642	0.00252093		568	0	0.00105071	0.00199155	-5.07065e-05	0.00186478	0.000822527	0.00171266	0.000670408	0.00153519	0.00151829	0.00232391	0.00339997	0.00131546	0.00239997						568	0.00112095	0.00112518	0.00063786	0.00062095	0.00112518	0.0010618	0.0010956	0.00107447	0.00155757	0.00153222	0.00103644	0.00146461
	568.5	0.000290832	0.00133932	0.00228275	0.000242346	0.00116154	0.00112113	0.00101608	0.000975674	0.00184638	0.000830217	0.00164435	0.00271708	0.00163627	0.00271708		568.5	0	0.00104849	0.00199192	-4.84859e-05	0.000870704	0.0008303	0.000725247	0.000684842	0.00155555	0.000539384	0.00135352	0.00242625	0.00134544	0.00242625						568.5	0.00079083	0.00129487	0.00080699	0.00079083	0.00129487	0.00123427	0.00126659	0.00074639	0.00173022	0.00120598	0.00071002	0.00164133
	569	0.000459966	0.000506241	0.00245225	0.000413691	0.00133657	0.001298	0.00119774	0.00115918	0.00203578	0.00102035	0.00184297	0.00291238	0.00183525	0.00291238		569	0	4.6275e-05	0.00199229	-4.6275e-05	0.0008766	0.000838038	0.000737775	0.000699213	0.00157581	0.000560388	0.001383	0.00245241	0.00137529	0.00245241						569	0.00095997	0.00096382	0.00047539	0.00045997	0.00096382	0.00090598	0.00143683	0.00091755	0.00140212	0.00137898	0.00088284	0.00131728
	569.5	0.000628358	0.000672431	0.00162101	0.000584284	0.00151083	0.0014741	0.00137861	0.00134188	0.00122435	0.00120966	0.00204071	0.00310682	0.00103336	0.00210682		569.5	0	4.40738e-05	0.000992654	-4.40738e-05	0.00088247	0.000845742	0.000750249	0.000713521	0.000595991	0.000581299	0.00141235	0.00247846	0.000405004	0.00147846						569.5	0.00062836	0.00113203	0.00064305	0.00062836	0.00113203	0.00107694	0.00110632	0.00058796	0.00157327	0.00155123	0.0010549	0.00149246
	570	0.000796012	0.000837894	0.00178903	-0.00024587	0.00168433	0.000649424	0.00155868	0.000523778	0.00141209	0.000398131	0.00123758	0.00230041	0.0012306	0.00230041		570	0	4.18822e-05	0.00099302	-0.00104188	0.000888314	-0.000146588	0.000762668	-0.000272234	0.00061608	-0.000397881	0.000441571	0.00150439	0.00043459	0.00150439						570	0.00079601	0.0012995	0.00030997	0.00029601	0.0007995	0.00124715	0.00127507	0.00075762	0.00174366	0.00122272	0.00072621	0.00116688
	570.5	0.000962932	2.63262e-06	0.00195632	-7.67678e-05	0.00185707	0.000823982	0.00173796	0.000704881	0.00159901	0.00058578	0.0014336	0.00249315	0.000426979	0.00249315		570.5	0	-0.0009603	0.000993383	-0.0010397	0.000894133	-0.000138951	0.000775032	-0.000258051	0.000636081	-0.000377152	0.000470664	0.00153021	-0.000535953	0.00153021						570.5	0.00046293	0.00096624	0.00047617	-3.707e-05	0.00096624	0.00141662	0.00094308	0.00042654	0.00141331	0.00139346	0.00089677	0.00084052
	571	0.000129123	0.000166651	0.00112287	9.15953e-05	0.00102905	0.000997776	0.000916466	0.000885192	0.00178512	0.000772609	0.00162875	0.00268504	0.000622498	0.00168504		571	0	3.75278e-05	0.000993745	-3.75278e-05	0.000899926	0.000868653	0.000787342	0.000756069	0.001656	0.000643486	0.00149963	0.00255592	0.000493375	0.00155592						571	0.00062912	0.00113225	0.00064163	0.00012912	0.00063225	0.00108534	0.00111036	0.00059472	0.00158221	0.00106345	0.00056658	0.00101341
	571.5	0.000294588	0.000329953	0.00128869	0.000259223	0.00120028	0.00117081	0.00109419	0.00106472	0.00197041	0.000958622	0.000823056	0.0018761	0.000817162	0.0018761		571.5	0	3.53649e-05	0.000994106	-3.53649e-05	0.000905694	0.000876223	0.000799599	0.000770128	0.00167582	0.000664034	0.000528468	0.00158152	0.000522574	0.00158152						571.5	0.00029459	0.00079753	0.00030638	-0.0002054	0.00079753	0.00125333	0.00077691	0.00026217	0.00125038	0.0012327	0.00023565	0.00068555
	572	0.00045933	0.000492542	0.00145379	0.000426119	0.00137077	0.00034309	0.00127113	0.00124346	0.00115489	0.00114382	0.00101651	0.00206633	1.09767e-05	0.00206633		572	0	3.32114e-05	0.000994465	-3.32114e-05	0.000911436	-0.00011624	0.000811802	0.000784126	0.000695562	0.000684492	0.000557182	0.001607	-0.000448353	0.001607						572	0.00045933	0.0009621	0.0004704	-4.067e-05	0.0004621	0.00092058	0.00094272	0.00042889	0.00141782	0.00090121	0.00040398	0.00085693
	572.5	0.000623354	0.000654421	0.000618176	0.000592287	0.000540508	0.000514619	0.00144731	0.000421417	0.00133857	0.00132822	0.00120912	0.00125572	0.000203946	0.00225572		572.5	0	3.10673e-05	-5.17788e-06	-3.10673e-05	-8.2846e-05	-0.000108735	0.000823952	-0.000201937	0.000715217	0.000704861	0.00058577	0.000632371	-0.000419408	0.00163237						572.5	0.00012335	0.00062594	0.00063371	0.00012335	0.00012594	0.00108711	0.00060782	0.00059488	0.00108452	0.00056899	0.00057158	0.00052756
	573	-0.000213337	-0.000184404	0.000781841	-0.000242269	0.00070951	0.0006854	0.00162271	0.000598602	0.000521449	0.000511805	0.0014009	0.0014443	0.000396075	0.0024443		573	0	2.89325e-05	0.000995178	-2.89325e-05	0.000922847	0.000898736	0.00183605	0.000811939	0.000734785	0.000725141	0.00161423	0.00165763	0.000609411	0.00265763						573	0.00028666	0.00078907	0.00079631	0.00028666	0.00028907	0.00075291	0.0007722	0.00026014	0.0012505	0.00073603	0.00023844	0.00069745
	573.5	-5.07382e-05	-2.39312e-05	-5.52061e-05	-7.75453e-05	0.000877776	0.000855437	0.000797355	0.000775016	0.000703531	0.000694595	0.00159183	0.00163205	0.000587367	0.00163205		573.5	0	2.6807e-05	-4.46784e-06	-2.6807e-05	0.000928515	0.000906175	0.000848093	0.000825754	0.000754269	0.000745333	0.00164257	0.00168278	0.000638105	0.00168278						573.5	0.00044926	0.0004515	0.0004582	0.00044926	0.0004515	0.00091799	0.00043586	0.00042469	0.00141575	0.00040235	0.00040458	0.00086661
	574	-0.000888847	0.000135844	0.000107038	-0.000913538	4.53107e-05	2.4735e-05	0.000971238	-4.93374e-05	0.00088482	-0.00012341	0.00178194	0.00181898	0.000777827	0.00181898		574	0	0.00102469	0.000995885	-2.46908e-05	0.000934158	0.000913582	0.00186009	0.00083951	0.00177367	0.000765437	0.00267079	0.00270783	0.00166667	0.00270783						574	0.00061115	0.00011321	0.00061938	0.00011115	0.00011321	0.00058235	0.00059881	0.00058852	0.00108029	0.00056794	7.0001e-05	0.00053502
	574.5	-0.00072766	0.000294924	0.000268576	-0.000750243	-0.000787883	0.000193297	0.00114437	0.000125546	6.53223e-05	5.77944e-05	0.00197122	0.0010051	0.000967459	0.0020051		574.5	0	0.00102258	0.000996236	-2.25838e-05	-6.02234e-05	0.000920957	0.00187203	0.000853205	0.000792982	0.000785454	0.00269888	0.00173276	0.00169512	0.00273276						574.5	0.00027234	0.00027422	0.00077987	0.00027234	0.00027422	0.00074599	0.00076105	0.00025164	0.00074411	0.00073282	0.0002347	0.00070271
	575	-0.000567172	0.000453314	0.000429414	-0.00158766	-0.000621801	0.000361127	0.000316741	0.00029967	0.00024504	-0.000761788	0.00115968	0.00119041	0.00115627	0.00119041		575	0	0.00102049	0.000996586	-0.00102049	-5.46291e-05	0.000928299	0.000883913	0.000866842	0.000812212	-0.000194616	0.00172685	0.00175758	0.00172344	0.00175758						575	0.00043283	-6.546e-05	0.00043966	0.00043283	-6.546e-05	0.00040893	0.00042258	0.00041405	0.00090722	0.00089698	-0.0001013	0.00036966
	575.5	-0.000407381	-0.000388984	0.000589553	-0.00142578	-0.00045644	0.000528229	0.00148837	0.000473038	0.000423979	-0.000582154	0.000347324	0.00137492	0.00134426	0.00137492		575.5	0	1.83971e-05	0.000996934	-0.0010184	-4.9059e-05	0.00093561	0.00189575	0.000880419	0.00083136	-0.000174773	0.000754705	0.0017823	0.00175164	0.0017823						575.5	9.2619e-05	9.4152e-05	9.8752e-05	9.2619e-05	9.4152e-05	0.00057116	0.00058342	7.5755e-05	0.00056962	0.00056042	6.1957e-05	0.00053589
	576	-0.00124828	-0.000231965	0.000748998	-0.0012646	-0.000291795	-0.000305393	0.00165925	-0.000354345	0.000602142	-0.000403297	0.000534152	0.00155863	0.000531433	0.00155863		576	0	0.00101632	0.00199728	-1.63174e-05	0.000956487	0.000942889	0.00290753	0.000893937	0.00185042	0.000844985	0.00178243	0.00280691	0.00177971	0.00280691						576	0.00025172	-0.0002469	0.00025716	-0.0002483	0.00025308	0.00073268	0.00074356	0.00023676	0.00073132	0.00072316	0.00022452	0.00070141
	576.5	-0.00108987	-7.56257e-05	0.000907753	-0.00110412	-0.000127864	-0.000139736	0.000829396	-0.000182476	-0.000220467	-0.000225216	0.000720172	0.00174154	0.000717797	0.000741542		576.5	0	0.00101425	0.00199763	-1.42467e-05	0.000962009	0.000950137	0.00191927	0.000907396	0.000869405	0.000864656	0.00181004	0.00283141	0.00180767	0.00183141						576.5	0.00041013	-8.869e-05	-8.512e-05	-8.987e-05	0.00041131	0.00089351	0.000403	-0.0001029	0.00089232	0.0008852	-0.0001136	0.0003662
	577	-0.000932148	8.00367e-05	0.00106582	-0.000944333	3.53586e-05	2.52045e-05	0.000998804	-1.13503e-05	-4.38435e-05	-0.00104791	-9.46141e-05	0.000923663	0.000903355	0.000923663		577	0	0.00101218	0.00199797	-1.21849e-05	0.000967507	0.000957353	0.00193095	0.000920798	0.000888305	-0.000115757	0.000837534	0.00185581	0.0018355	0.00185581						577	6.7852e-05	6.8867e-05	7.1913e-05	-0.0004321	6.8867e-05	0.00055364	0.00056176	5.6682e-05	0.00055262	0.00054653	4.7544e-05	0.00053028
	577.5	-0.000775106	0.000235026	0.00122321	-0.00178524	-0.000802125	0.000189432	0.00116748	0.000159035	0.000132016	-0.000871361	-0.000910201	0.001105	0.00108811	0.001105		577.5	0	0.00101013	0.00199831	-0.00101013	-2.70189e-05	0.000964538	0.00194258	0.000934141	0.000907122	-9.6255e-05	-0.000135095	0.0018801	0.00186322	0.0018801						577.5	0.00022489	-0.0002743	-0.0002717	-0.0002751	0.00022574	0.00071307	0.00021983	-0.0002844	0.00071223	0.00070716	0.00020801	0.00019365
	578	0.000381258	-0.000610654	0.00037991	-0.00162683	-0.00064031	0.00035295	0.00133543	0.000328685	0.000307117	-0.000695579	-0.000726584	0.000285548	0.000272068	0.00128555		578	0	-0.000991912	-1.34802e-06	-0.00200809	-0.00102157	-2.83085e-05	0.000954167	-5.25728e-05	-7.41412e-05	-0.00107684	-0.00110784	-9.57095e-05	-0.00010919	0.00090429						578	0.00038126	-0.0001181	-0.000116	-0.0001187	-0.0001181	0.00037182	0.00037721	-0.0001262	0.00037115	0.0003671	-0.0001322	0.00035632
	578.5	0.000536947	-0.000457	0.000535938	-0.00146911	-0.000479194	0.000515762	0.00150265	0.000497603	0.000481461	0.000479444	-0.000543759	0.00046532	0.000455232	0.00046532		578.5	0	-0.000993947	-1.00883e-06	-0.00200605	-0.00101614	-2.11854e-05	0.0009657	-3.93444e-05	-5.54856e-05	-5.75033e-05	-0.00108071	-7.16269e-05	-8.17152e-05	-7.16269e-05						578.5	3.6947e-05	3.7452e-05	-0.000461	3.6947e-05	3.7452e-05	0.00052989	3.3921e-05	3.1399e-05	0.00052938	0.00052635	2.6859e-05	1.8284e-05
	579	-0.000308035	-0.000304009	-0.000308706	-0.00131206	-0.000318773	0.000677872	0.000669147	-0.000334208	0.000655054	0.000653712	-0.00136172	0.000644317	0.000637606	0.000644317		579	0	4.0266e-06	-6.71101e-07	-0.00100403	-1.07376e-05	0.000985907	0.000977183	-2.61729e-05	0.000963089	0.000961747	-0.00105369	0.000952352	0.000945641	0.000952352						579	0.00019196	0.0001923	-0.0003067	-0.000308	0.0001923	0.00018727	0.00018995	-0.0003117	0.00018693	0.00018492	0.00018525	0.00017955
	579.5	-0.000153685	-0.000151676	-0.00015402	-0.000155694	-0.000159043	-0.000160717	0.000834931	-0.000166744	0.000827899	-0.00017277	-0.000180472	0.000822542	-0.000180806	0.000822542		579.5	0	2.00896e-06	-3.34827e-07	-2.00896e-06	-5.35722e-06	-7.03136e-06	0.000988616	-1.30582e-05	0.000981585	-1.90851e-05	-2.67861e-05	0.000976227	-2.71209e-05	0.000976227						579.5	0.00034631	0.00034648	-0.000153	-0.0001537	-0.0001535	0.00034397	-0.0001547	-0.0001555	0.0003438	0.0003428	-0.000157	0.00034012
	580	0	0	0	0	0	0	0	0	0	0	0	0	0	0		580	0	0	0	0	0	0	0	0	0	0	0	0	0	0						580	0	0	0	0	0	0	0	0	0	0	0	0
	580.5	-0.000846976	0.000151024	0.000153358	-0.000844975	-0.000841641	0.000160025	0.00016436	0.000166026	0.00117136	0.000172027	-0.000820305	0.000176695	0.000180029	0.000176695		580.5	0	0.000998	0.00100033	2.00032e-06	5.33418e-06	0.001007	0.00101134	0.001013	0.00201834	0.001019	2.66709e-05	0.00102367	0.001027	0.00102367						580.5	0.00015302	0.00015286	-0.0003476	-0.000347	0.00015286	0.00015536	0.00015402	-0.0003451	0.00015552	0.00015652	0.00015636	0.00015919
	581	-0.000694609	-0.000698601	-0.000693944	-0.000690617	-0.000683963	-0.000680637	-0.000671987	-0.000668661	0.000341985	0.000343316	-0.000641382	0.00035263	0.000359284	0.00035263		581	0	-3.99204e-06	6.6534e-07	3.99204e-06	1.06454e-05	1.39721e-05	2.26216e-05	2.59483e-05	0.00103659	0.00103792	5.32272e-05	0.00104724	0.00105389	0.00104724						581	0.00030539	0.00030506	-0.0001959	-0.0001946	0.00030506	0.00031005	0.00030739	-0.0001909	-0.0001896	0.00031238	-0.000188	0.0003177
	581.5	-0.000542896	-0.000548872	-0.0005419	-0.000536921	-0.000526962	-0.000521983	-0.000509037	-0.000504057	0.000511876	0.000513868	-0.00146323	-0.00047219	-0.000462231	0.00052781		581.5	0	-5.97521e-06	9.95869e-07	5.97521e-06	1.59339e-05	2.09132e-05	3.38595e-05	3.88389e-05	0.00105477	0.00105676	-0.000920331	7.07067e-05	8.06654e-05	0.00107071						581.5	-4.29e-05	0.00045661	-4.489e-05	-0.0005429	-4.339e-05	-3.593e-05	-3.991e-05	-3.742e-05	-3.543e-05	-3.244e-05	-0.0005329	-2.447e-05
	582	-0.00139183	-0.000399784	-0.00039051	-0.000383885	-0.000370635	-0.00136401	-0.00134679	-0.00034016	0.000681039	-0.000316311	-0.00128584	-0.000297761	-0.000284511	-0.000297761		582	0	0.00099205	0.00100132	0.00100795	0.0010212	2.78246e-05	4.50493e-05	0.00105167	0.00207287	0.00107552	0.000105998	0.00109407	0.00110732	0.00109407						582	0.00010817	0.0001075	0.00010552	-0.0003918	0.0001075	0.00011744	0.00011214	-0.0003845	0.0001181	0.00012208	-0.0003786	0.00013268
	582.5	-0.00124142	-0.000251336	-0.000239768	-0.000231504	-0.000214978	-0.00120671	-0.00118523	-0.000176966	0.000849477	-0.000147218	-0.00110921	-0.00012408	-0.000107553	-0.00012408		582.5	0	0.000990084	0.00100165	0.00100992	0.00102644	3.47063e-05	5.61911e-05	0.00106445	0.0020909	0.0010942	0.000132214	0.00111734	0.00113387	0.00111734						582.5	-0.0002414	0.00025775	-0.0002447	-0.0002414	-0.0002422	0.00027015	0.00026354	-0.0007323	0.00027097	-0.0002241	-0.0002249	-0.0002108
	583	-0.00109165	-0.00110352	-8.96714e-05	-0.00107978	-5.99868e-05	-0.00105009	-0.00102437	-0.00101447	1.71933e-05	-0.000978849	-0.000933332	4.88569e-05	-0.000931353	4.88569e-05		583	0	-1.18739e-05	0.00100198	1.18739e-05	0.00103166	4.15585e-05	6.72852e-05	7.718e-05	0.00110884	0.000112802	0.000158318	0.00114051	0.000160297	0.00114051						583	-9.165e-05	0.00040736	-9.561e-05	-9.165e-05	-9.264e-05	-7.78e-05	-8.571e-05	-0.0005808	-7.681e-05	-7.087e-05	-0.0005719	-5.504e-05
	583.5	-0.000942521	4.36555e-05	5.97827e-05	-0.000928698	-0.000905659	-0.00089414	-0.000864189	-0.00085267	-0.000815808	-0.0008112	-0.000758211	-0.000778946	-0.000755907	0.000221054		583.5	0	0.000986177	0.0010023	1.38233e-05	3.6862e-05	4.83814e-05	7.83318e-05	8.98511e-05	0.000126713	0.000131321	0.00018431	0.000163575	0.000186614	0.00116358						583.5	-0.0004425	5.6327e-05	5.2871e-05	5.7479e-05	5.6327e-05	7.3606e-05	6.439e-05	-0.0009298	7.4758e-05	8.1669e-05	-0.0004195	0.0001001
	584	-0.00079403	-0.000809794	0.000208598	-0.000778265	-0.000751991	-0.000738854	-0.000704698	-0.00169156	-0.000649523	-0.000644269	-0.00158384	-0.000607485	-0.000581211	0.000392515		584	0	-1.57643e-05	0.00100263	1.57643e-05	4.20382e-05	5.51751e-05	8.93311e-05	-0.000897532	0.000144506	0.000149761	-0.000789809	0.000186544	0.000212818	0.00118654						584	-0.000294	0.00020466	-0.0002993	-0.000294	-0.0002953	0.00022436	-0.0002861	-0.0007796	0.00022568	-0.0002664	-0.0002678	-0.0002454
	584.5	-0.000646172	-0.000663869	0.000356777	-0.000628475	-0.00059898	-0.00158423	-0.000545889	-0.00153114	-0.000483949	-0.00147805	-0.00141021	-0.000436757	-0.00140726	-0.000436757		584.5	0	-1.76971e-05	0.00100295	1.76971e-05	4.71922e-05	-0.00093806	0.000100284	-0.000884969	0.000162223	-0.000831878	-0.000764039	0.000209416	-0.000761089	0.000209416						584.5	-0.0006462	-0.0001476	-0.0001521	-0.0001462	-0.0001476	-0.0001255	-0.0001373	-0.0011299	-0.0001241	-0.0001152	-0.0006167	-0.0005916
	585	-0.000498946	-0.000518568	0.000504324	-0.000479324	-0.00144662	-0.00143027	-0.000387757	-0.00137141	-0.00131908	-0.00131254	-0.00123732	-0.000266757	-0.00123405	-0.000266757		585	0	-1.96216e-05	0.00100327	1.96216e-05	-0.000947676	-0.000931324	0.000111189	-0.000872459	-0.000820135	-0.000813595	-0.000738378	0.000232189	-0.000735108	0.000232189						585	-0.0004989	-5.812e-07	-0.0005055	1.0539e-06	-5.812e-07	2.3946e-05	-0.0004891	-0.000981	2.5581e-05	-0.0004646	-0.0004662	-0.0004384
	585.5	-0.000352348	-0.000373886	0.000651242	-0.00033081	-0.00129491	-0.00127696	-0.000230299	-0.00121235	-0.00115492	-0.00114774	-0.00106518	-9.74821e-05	-0.00106159	-9.74821e-05		585.5	0	-2.15379e-05	0.00100359	2.15379e-05	-0.000942565	-0.000924617	0.000122048	-0.000860003	-0.000802569	-0.00079539	-0.000712827	0.000254866	-0.000709238	0.000254866						585.5	-0.0008523	-0.0003541	-0.0003595	-0.0003523	-0.0003541	0.00017278	-0.0003416	-0.0008326	-0.0003254	-0.0003147	-0.0008165	-0.0002859
	586	-0.000206374	-0.00022982	-0.000202466	-0.00118293	-0.00114385	-0.00112431	-7.35127e-05	-0.00105397	-0.000991451	-0.000983636	-0.000893759	7.10715e-05	-0.000889852	7.10715e-05		586	0	-2.34461e-05	3.90768e-06	-0.000976554	-0.000937477	-0.000917939	0.000132861	-0.0008476	-0.000785077	-0.000777262	-0.000687385	0.000277445	-0.000683478	0.000277445						586	-0.0007064	-0.0007083	-0.0007142	-0.0002064	-0.0002083	0.00032098	-0.0001947	-0.0006849	-0.0001771	-0.0001653	-0.0006673	-0.0006341
	586.5	-0.00106102	-8.63677e-05	-5.67972e-05	-0.00103568	6.56808e-06	-0.00097231	-0.000917394	-0.00189627	-0.00182868	-0.00182023	-0.000723073	0.000238908	-0.00171885	0.000238908		586.5	0	0.000974654	0.00100422	2.53461e-05	0.00106759	8.87114e-05	0.000143628	-0.00083525	-0.000767661	-0.000759212	0.000337948	0.00129993	-0.000657827	0.00129993						586.5	-0.001061	-0.0005631	-0.0005695	-6.102e-05	-0.0005631	-3.145e-05	-4.835e-05	-0.0005378	-2.934e-05	-0.0005167	-0.0005188	-0.0004829
	587	-0.000916287	5.64744e-05	8.82522e-05	-0.000889049	-0.000843653	-0.000820954	-0.000761938	-0.00173924	-0.00166661	-0.00165753	-0.00155311	0.00040603	-0.00154857	-0.00059397		587	0	0.000972762	0.00100454	2.72381e-05	7.26349e-05	9.53333e-05	0.000154349	-0.000822953	-0.000750318	-0.000741238	-0.000636826	0.00132232	-0.000632286	0.000322317						587	-0.0009163	-0.0009186	-0.0004254	-0.0004163	-0.0004186	0.00011549	9.7332e-05	-0.0008913	0.00011776	-0.0003686	-0.0008709	-0.0003323
	587.5	-0.000772169	-0.00080129	0.000232685	-0.00174305	-0.00069451	-0.000670242	-0.000607144	-0.00158288	-0.000505217	-0.00149551	-0.00138388	-0.000427558	-0.00137902	-0.000427558		587.5	0	-2.9122e-05	0.00100485	-0.000970878	7.76586e-05	0.000101927	0.000165025	-0.000810707	0.000266951	-0.000723341	-0.000611707	0.00034461	-0.000606853	0.00034461						587.5	-0.0007722	-0.0007746	-0.0007819	-0.0002722	-0.0007746	0.00026181	-0.0002576	-0.0002455	0.00026423	-0.0007212	-0.0007236	-0.0001824
	588	-0.00162866	-0.000659659	-0.000623495	-0.00159766	-0.000546	-0.000520169	-0.000453007	-0.00142718	-0.00134451	-0.00233418	-0.00221536	-0.000261853	-0.00121019	-0.00126185		588	0	0.000969002	0.00100517	3.09979e-05	0.00108266	0.00110849	0.00117565	0.000201486	0.000284147	-0.00070552	-0.000586695	0.00136681	0.000418472	0.000366808						588	-0.0011287	-0.0011312	-0.000639	-0.0006287	-0.0006312	-9.25e-05	-0.0001132	-0.0006002	0.00041009	-0.0005744	-0.000577	-0.0005331
	588.5	-0.00148576	-0.000518629	-0.000480286	-0.0014529	-0.000398121	-0.00137073	-0.000299524	-0.00127214	-0.00118449	-0.00217354	-0.00204755	-9.68509e-05	-0.00204207	-0.00109685		588.5	0	0.000967134	0.00100548	3.28658e-05	0.00108764	0.00011503	0.00118624	0.000213628	0.00030127	-0.000687775	-0.000561789	0.00138891	-0.000556311	0.000388912						588.5	-0.0009858	-0.0009885	-0.0004967	-0.0004858	-0.0004885	5.258e-05	-0.0004693	-0.0004556	0.00055532	-0.0004282	-0.000431	-0.0003844
	589	-0.00134347	-0.000378197	-0.000337683	-0.00230875	-0.000250869	-0.00122193	-0.00114669	-0.00211775	-0.00102515	-0.00201358	-0.00188046	-0.000932548	-0.00187467	-0.000932548		589	0	0.000965274	0.00100579	-0.000965274	0.0010926	0.000121541	0.00019678	-0.000774282	0.00031832	-0.000670104	-0.000536988	0.000410923	-0.000531201	0.000410923						589	-0.0008435	-0.0008464	-0.000855	-0.0003435	-0.0003464	-0.000303	-0.0003261	-0.0003116	0.00069994	-0.0007827	-0.0007856	-0.0002364
	589.5	-0.00120178	-0.000238359	-0.000195685	-0.0021652	-0.00010424	-0.00107376	-0.000994506	-0.00196402	-0.00186648	-0.00285429	-0.00271407	-0.000768941	-0.00170798	-0.000768941		589.5	0	0.000963422	0.0010061	-0.000963422	0.00109754	0.000128023	0.000207275	-0.000762243	-0.000664701	-0.00165251	-0.00151229	0.00043284	-0.000506197	0.00043284						589.5	-0.0012018	-0.0007048	-0.000714	-0.0007018	-0.0007048	-0.0001591	-0.0001835	-0.0001683	0.00034394	-0.0006378	-0.0006408	-0.000589
	590	-0.00106069	-9.91134e-05	-5.42873e-05	-0.00202227	4.17685e-05	-0.000926213	-0.000842964	-0.00181095	-0.00170849	-0.00269568	-0.00254839	-0.000606027	-0.00154199	-0.00160603		590	0	0.000961578	0.0010064	-0.000961578	0.00110246	0.000134478	0.000217727	-0.000750255	-0.000647795	-0.00163499	-0.0014877	0.000454664	-0.000481298	-0.000545336						590	-0.0010607	-0.0005639	-0.0010735	-0.0005607	-0.0005639	-1.587e-05	-0.0005415	-0.0005255	0.00048734	-0.0009935	-0.0004967	-0.0004422
	590.5	-0.000920198	-0.000960456	8.65123e-05	-0.00287994	0.000187159	-0.000779292	-0.00169206	-0.00165851	-0.00155116	-0.00253774	-0.00238341	-0.000443801	-0.0013767	-0.0014438		590.5	0	-4.02589e-05	0.00100671	-0.00195974	0.00110736	0.000140906	-0.000771866	-0.000738317	-0.00063096	-0.00161754	-0.00146322	0.000476396	-0.000456505	-0.000523604						590.5	-0.0009202	-0.0004236	-0.0009336	-0.0009202	-0.0009236	-0.0003732	-0.0004001	-0.0003833	0.00013013	-0.0008497	-0.0003531	-0.0007961
	591	-0.000780298	-0.000822385	0.000226717	-0.00273821	0.000331936	-0.000632991	-0.0015418	-0.00150673	-0.00139449	-0.00238047	-0.00221913	-0.000282261	-0.00121211	-0.00128226		591	0	-4.20876e-05	0.00100701	-0.00195791	0.00111223	0.000147307	-0.000761504	-0.000726431	-0.000614197	-0.00160017	-0.00143883	0.000498037	-0.000431817	-0.000501963						591	-0.0007803	-0.0007838	-0.0007943	-0.0007803	-0.0007838	-0.0002312	-0.0007593	-0.0007417	0.00027231	-0.0007066	-0.0007102	-0.0006505
	591.5	-0.000640988	-0.000684897	0.00036633	-0.00259708	-0.000523898	-0.000487308	-0.00139217	-0.00135558	-0.00123849	-0.00222386	-0.00105554	-0.000121402	-0.00104822	-0.0011214		591.5	0	-4.39087e-05	0.00100732	-0.00195609	0.00011709	0.00015368	-0.000751184	-0.000714594	-0.000597504	-0.00158287	-0.000414551	0.000519586	-0.000407233	-0.000480414						591.5	-0.000641	-0.0006446	-0.0011556	-0.001141	-0.0006446	-0.0005898	-0.000619	-0.0006007	-8.61e-05	-0.0005641	-0.0005678	-0.0010056
	592	-0.000502266	-0.000547988	0.000505354	-0.00145654	-0.000380341	-0.000342239	-0.00124317	-0.00120507	-0.00108315	-0.00206791	-0.000892639	3.87776e-05	-0.000885019	-0.000961222		592	0	-4.5722e-05	0.00100762	-0.000954278	0.000121925	0.000160027	-0.000740909	-0.000702807	-0.000580882	-0.00156564	-0.000390373	0.000541044	-0.000382753	-0.000458956						592	-0.0010023	-0.0005061	-0.0010175	-0.0010023	-0.0010061	-0.0004489	-0.0004794	-0.0009604	5.4886e-05	-0.0004223	-0.0009261	-0.0008613
	592.5	-0.000364129	-0.00141166	0.000643792	-0.0013166	-0.000237388	-0.000197782	-0.00109481	-0.0010552	-0.000928458	-0.00191262	-0.000730426	0.000198283	-0.0017225	-0.000801717		592.5	0	-0.00104753	0.00100792	-0.000952472	0.000126741	0.000166347	-0.000730676	-0.00069107	-0.000564329	-0.00154849	-0.000366297	0.000562411	-0.00135838	-0.000437589						592.5	-0.0008641	-0.0008681	-0.00138	-0.0013641	-0.0008681	-0.0008087	-0.0003404	-0.0008206	0.00019528	-0.000781	-0.0007849	-0.0007176
	593	-0.00122657	-0.0012759	0.000781648	-0.00217725	-0.00109504	-0.00105393	-0.00094706	-0.000905955	-0.00177442	-0.00275798	-0.000568895	-0.000642884	-0.00156067	-0.000642884		593	0	-4.93258e-05	0.00200822	-0.000950674	0.000131536	0.00017264	0.000279513	0.000320618	-0.000547846	-0.0015314	0.000657678	0.000583689	-0.000334101	0.000583689						593	-0.0007266	-0.0007307	-0.001243	-0.0012266	-0.0007307	-0.000669	-0.0007019	-0.0006814	-0.0001649	-0.0006403	-0.0011444	-0.0010745
	593.5	-0.0010896	-0.00114071	-8.10769e-05	-0.00203848	-0.000953286	-0.000910689	-0.000799937	-0.00075734	-0.00162103	-0.00260399	-0.000408044	-0.000484719	-0.00139953	-0.000484719		593.5	0	-5.11164e-05	0.00100852	-0.000948884	0.00013631	0.000178907	0.00028966	0.000332257	-0.000531433	-0.00151439	0.000681552	0.000604877	-0.000309929	0.000604877						593.5	-0.0010896	-0.0005939	-0.0011066	-0.0010896	-0.0005939	-0.00103	-0.000564	-0.0005427	-2.57e-05	-0.0005001	-0.0010044	-0.000932
	594	-0.000953195	-0.00100609	5.56215e-05	-0.0019003	-0.00081213	-0.000768047	-0.000653432	-0.000609349	-0.00146828	-0.00345065	-0.00124787	-0.000327219	-0.00123905	-0.000327219		594	0	-5.28994e-05	0.00100882	-0.000947101	0.000141065	0.000185148	0.000299763	0.000343846	-0.000515089	-0.00249746	-0.000294675	0.000625976	-0.000285858	0.000625976						594	-0.0009532	-0.0004576	-0.0014708	-0.0009532	-0.0004576	-0.0008915	-0.0004267	-0.0004047	0.00011293	-0.0008606	-0.000865	-0.0007901
	594.5	-0.00181737	-0.00187204	0.000191746	-0.00176269	-0.000671567	-0.000626004	-0.000507542	-0.00146198	-0.00131618	-0.00329795	-0.00108837	-0.00117038	-0.00107925	-0.00017038		594.5	0	-5.46749e-05	0.00200911	5.46749e-05	0.0011458	0.00119136	0.00130982	0.000355387	0.000501187	-0.00148059	0.000728999	0.000646987	0.000738112	0.00164699						594.5	-0.0008174	-0.0008219	-0.0013356	-0.0008174	-0.0003219	-0.0007536	-0.00079	-0.0007672	-0.000249	-0.0007217	-0.0012262	-0.0006488
	595	-0.00168211	-0.00173855	-0.000672701	-0.00162567	-0.00153159	-0.000484558	-0.000362265	-0.00131523	-0.00216471	-0.0031459	-0.00192953	-0.0010142	-0.00192013	-1.41992e-05		595	0	-5.6443e-05	0.00100941	5.6443e-05	0.000150515	0.00119755	0.00131984	0.00036688	-0.000482606	-0.00146379	-0.000247426	0.000667909	-0.000238019	0.00166791						595	-0.0006821	-0.0006868	-0.0012009	-0.0011821	-0.0006868	-0.0006163	-0.0001539	-0.0006304	-0.0001116	-0.0010833	-0.001088	-0.0005081
	595.5	-0.00154742	-0.00160562	-0.000537717	-0.00148921	-0.00139221	-0.0013437	-0.000217596	-0.00116909	-0.00201388	-0.00299448	-0.00177137	-0.000858673	-0.00176167	-0.000858673		595.5	0	-5.82037e-05	0.0010097	5.82037e-05	0.00015521	0.000203713	0.00132982	0.000378324	-0.000466466	-0.00144706	-0.000223951	0.000688744	-0.00021425	0.000688744						595.5	-0.0010474	-0.0005523	-0.0010668	-0.0010474	-0.0005523	-0.0004795	-0.0005183	-0.0009941	2.5337e-05	-0.0009456	-0.0009504	-0.000868
	596	-0.00141329	-0.00147325	-0.0014033	-0.00135333	-0.0012534	-0.00120344	-7.35339e-05	-0.00202357	-0.00186368	-0.0028437	-0.00161386	-0.000703799	-0.00260387	-0.000703799		596	0	-5.9957e-05	9.99283e-06	5.9957e-05	0.000159885	0.000209849	0.00133976	-0.00061028	-0.000450394	-0.00143041	-0.000200573	0.000709491	-0.00119058	0.000709491						596	-0.0009133	-0.0009183	-0.0014333	-0.0009133	-0.0004183	-0.0008433	-0.0003833	-0.0008583	-0.0003383	-0.0008084	-0.0008134	-0.0007284
	596.5	-0.00127972	-0.00134143	-0.00126944	-0.00121802	-0.00111518	-0.00106376	-0.000930075	-0.00187866	-0.00271411	-0.00269355	-0.00245702	-0.000549573	-0.00244673	-0.000549573		596.5	0	-6.17029e-05	1.02838e-05	6.17029e-05	0.000164541	0.00021596	0.00034965	-0.000598931	-0.00143439	-0.00141382	-0.00117729	0.000730152	-0.00116701	0.000730152						596.5	-0.0007797	-0.0007849	-0.0013003	-0.0012797	-0.0007849	-0.0007077	-0.0007489	-0.0007232	-0.0002026	-0.0006717	-0.0011769	-0.0005895
	597	-0.00114672	-0.00121016	-0.00113614	-0.00208328	-0.00097754	-0.000924672	-0.000787215	-0.00173435	-0.00256517	-0.00254402	-0.00230083	-0.000395992	-0.00229026	-0.000395992		597	0	-6.34416e-05	1.05736e-05	-0.000936558	0.000169178	0.000222046	0.000359502	-0.00058763	-0.00141845	-0.0013973	-0.00115411	0.000750726	-0.00114354	0.000750726						597	-0.0011467	-0.000652	-0.0011679	-0.0011467	-0.000652	-0.0005727	-0.000615	-0.0010886	-0.0005674	-0.0010357	-0.001041	-0.0004511
	597.5	-0.00101427	-0.00107944	-0.0010034	-0.00194909	-0.00184047	-0.000786161	-0.000644953	-0.00159064	-0.00241685	-0.00239512	-0.00214529	-0.00124305	-0.00313443	-0.000243053		597.5	0	-6.5173e-05	1.08622e-05	-0.000934827	-0.000826205	0.000228105	0.000369314	-0.000576376	-0.00140258	-0.00138086	-0.00113103	-0.000228786	-0.00212016	0.000771214						597.5	-0.0010143	-0.0005197	-0.001036	-0.0015143	-0.0005197	-0.0009382	-0.0004817	-0.0009545	-0.0004328	-0.0009002	-0.0009056	-0.0003133
	598	-0.000882369	-0.00194927	-0.000871219	-0.00181547	-0.00170398	-0.00164823	-0.00150328	-0.00244754	-0.00226914	-0.00324685	-0.00299041	-0.00109075	-0.00297926	-9.07525e-05		598	0	-0.0010669	1.11495e-05	-0.000933103	-0.000821608	-0.00076586	-0.000620916	-0.00156517	-0.00138678	-0.00236448	-0.00210804	-0.000208384	-0.00209689	0.000791616						598	-0.0008824	-0.0003879	-0.0014047	-0.0013824	-0.0003879	-0.0008043	-0.0008489	-0.001321	-0.0002987	-0.0007653	-0.0012709	-0.0006761
	598.5	-0.000751021	-0.00181963	-0.000739585	-0.00168241	-0.00156805	-0.00151087	-0.00136221	-0.00230503	-0.00212206	-0.00309919	-0.00283617	-0.000939087	-0.00282473	-0.000939087		598.5	0	-0.00106861	1.14357e-05	-0.000931386	-0.000817029	-0.000759851	-0.000611187	-0.00155401	-0.00137104	-0.00234817	-0.00208515	-0.000188066	-0.00207371	-0.000188066						598.5	-0.000751	-0.0007567	-0.0012739	-0.001251	-0.0007567	-0.000671	-0.0007167	-0.0011881	-0.0001653	-0.0006309	-0.0011367	-0.0005395
	599	-0.000620221	-0.00169054	-0.0006085	-0.0025499	-0.00143269	-0.00137409	-0.00122172	-0.00216312	-0.00197558	-0.00295214	-0.00268257	-0.000788054	-0.00267085	-0.000788054		599	0	-0.00107032	1.17207e-05	-0.00192968	-0.00081247	-0.000753866	-0.000601498	-0.00154289	-0.00135536	-0.00233192	-0.00206235	-0.000167834	-0.00205063	-0.000167834						599	-0.0011202	-0.0006261	-0.0016437	-0.0016202	-0.0006261	-0.0010382	-0.0005851	-0.0010558	-3.232e-05	-0.0004972	-0.001003	-0.0004034
	599.5	-0.00148997	-0.00156199	-0.000477961	-0.00241794	-0.00229789	-0.00123787	-0.00208181	-0.00202179	-0.00182972	-0.00280571	-0.00252961	-0.00063765	-0.00251761	-0.00063765		599.5	0	-7.20266e-05	0.001012	-0.000927973	-0.000807929	0.000252093	-0.000591849	-0.000531827	-0.000339756	-0.00131575	-0.00103965	0.000852315	-0.00102764	0.000852315						599.5	-0.00099	-0.000496	-0.001514	-0.00149	-0.000496	-0.0009059	-0.000454	-0.0009239	-0.0003999	-0.0003639	-0.0008699	-0.0002679
	600	-0.00136025	-0.00143397	-0.000347965	-0.00228653	-0.00116366	-0.00110222	-0.00194249	-0.00188106	-0.00168446	-0.00265989	-0.00237729	-0.00148787	-0.002365	-0.000487872		600	0	-7.37222e-05	0.00101229	-0.000926278	0.000196593	0.000258028	-0.000582241	-0.000520806	-0.000324213	-0.00129964	-0.00101704	-0.000127621	-0.00100475	0.000872379						600	-0.0008603	-0.0003664	-0.0013848	-0.0013603	-0.0008664	-0.0007742	-0.0003234	-0.0007927	-0.0002681	-0.0007312	-0.0012374	-0.0006329
	600.5	-0.00123108	-0.00130649	-0.00121851	-0.00215567	-0.00102998	-0.00096714	-0.00180375	-0.00174091	-0.00153981	-0.00251468	-0.0032256	-0.00133872	-0.00221303	-0.00133872		600.5	0	-7.54108e-05	1.25685e-05	-0.000924589	0.000201095	0.000263938	-0.000572672	-0.00050983	-0.000308735	-0.0012836	-0.00199452	-0.000107639	-0.000981955	-0.000107639						600.5	-0.0012311	-0.0007374	-0.0012562	-0.0012311	-0.0007374	-0.0006431	-0.0006934	-0.001162	-0.0006368	-0.0005991	-0.0011054	-0.0004986
	601	-0.00110244	-0.00117953	-0.00108959	-0.00202535	-0.00189686	-0.000832617	-0.00166558	-0.00160134	-0.00239576	-0.00237006	-0.00307454	-0.00219018	-0.00206169	-0.00119018		601	0	-7.70923e-05	1.28487e-05	-0.000922908	-0.000794421	0.000269823	-0.000563144	-0.0004989	-0.00129332	-0.00126762	-0.0019721	-0.00108774	-0.000959254	-8.77413e-05						601	-0.0011024	-0.0006089	-0.0011281	-0.0011024	-0.0011089	-0.0010125	-0.0005639	-0.0010318	-0.0005061	-0.0009675	-0.000974	-0.0003647
	601.5	-0.00197434	-0.0010531	-0.000961209	-0.00289557	-0.000764292	-0.000698653	-0.00252799	-0.00246235	-0.00225231	-0.00222605	-0.00292411	-0.00204226	-0.00291098	-0.00104226		601.5	0	0.000921233	0.00101313	-0.000921233	0.00121004	0.00127568	-0.000553655	-0.000488016	-0.000277971	-0.000251715	-0.000949775	-6.79257e-05	-0.000936648	0.000932074						601.5	-0.0009743	-0.0009809	-0.0015006	-0.0009743	-0.0014809	-0.0008824	-0.000435	-0.0009021	-0.0008759	-0.0008365	-0.0013431	-0.0002315
	602	-0.00184676	-0.000927199	-0.000833359	-0.00276633	-0.000632273	-0.00156524	-0.00239097	-0.00232394	-0.00210945	-0.00208264	-0.00277431	-0.00189496	-0.0027609	-0.00189496		602	0	0.000919566	0.00101341	-0.000919566	0.00121449	0.000281521	-0.000544205	-0.000477176	-0.000262684	-0.000235873	-0.000927541	-4.81923e-05	-0.000914135	-4.81923e-05						602	-0.0013468	-0.0008535	-0.0013736	-0.0013468	-0.0013535	-0.0012529	-0.0008065	-0.000773	-0.0007462	-0.000706	-0.0012127	-9.876e-05
	602.5	-0.00171972	-0.00180182	-0.00170604	-0.00263763	-0.000500801	-0.00143239	-0.00225452	-0.0021861	-0.00296718	-0.00193982	-0.00362512	-0.00174826	-0.00261144	-0.00174826		602.5	0	-8.20952e-05	1.36825e-05	-0.000917905	0.00121892	0.000287333	-0.000534794	-0.000466382	-0.00124746	-0.000220096	-0.0019054	-2.85407e-05	-0.000891715	-2.85407e-05						602.5	-0.0012197	-0.0007266	-0.0012471	-0.0012197	-0.0017266	-0.0011239	-0.0006787	-0.0011445	-0.0011171	-0.0010761	-0.0010829	-0.0004666
	603	-0.0015932	-0.00167695	-0.00157925	-0.00250945	-0.00136987	-0.00130008	-0.00211863	-0.00204884	-0.0028255	-0.00279759	-0.00347655	-0.00160217	-0.00246259	-0.00160217		603	0	-8.3749e-05	1.39582e-05	-0.000916251	0.000223331	0.000293121	-0.000525422	-0.000455632	-0.0012323	-0.00120438	-0.00188335	-8.97049e-06	-0.000869389	-8.97049e-06						603	-0.0010932	-0.0011002	-0.0011211	-0.0015932	-0.0016002	-0.0009955	-0.0005513	-0.0010164	-0.0009885	-0.0009466	-0.0009536	-0.000335
	603.5	-0.00146721	-0.00155261	-0.00145298	-0.00338181	-0.00123949	-0.00116832	-0.0029833	-0.00291214	-0.00268441	-0.00265595	-0.0043286	-0.00145669	-0.00231436	-0.00145669		603.5	0	-8.5396e-05	1.42327e-05	-0.0019146	0.000227723	0.000298886	-0.00151609	-0.00144493	-0.0012172	-0.00118874	-0.00286139	1.05188e-05	-0.000847155	1.05188e-05						603.5	-0.0009672	-0.0009743	-0.0009957	-0.0014672	-0.0014743	-0.0008676	-0.0009245	-0.0013889	-0.0008605	-0.0013178	-0.0013249	-0.0007039
	604	-0.00134174	-0.00142877	-0.00132723	-0.0032547	-0.00110964	-0.00203711	-0.00284853	-0.002776	-0.00254391	-0.00251489	-0.00418125	-0.00231181	-0.00316675	-0.00131181		604	0	-8.70361e-05	1.4506e-05	-0.00191296	0.000232096	-0.000695374	-0.0015068	-0.00143427	-0.00120217	-0.00117316	-0.00283952	-0.000970073	-0.00182501	2.99275e-05						604	-0.0013417	-0.000849	-0.0013707	-0.0018417	-0.001349	-0.0012402	-0.0007982	-0.001262	-0.0007329	-0.0011894	-0.0011967	-0.0005734
	604.5	-0.00121678	-0.00130545	-0.001202	-0.00312811	-0.00098033	-0.00190644	-0.00271432	-0.00264043	-0.00340398	-0.00337442	-0.00403452	-0.00216753	-0.00301974	-0.00216753		604.5	0	-8.86695e-05	1.47783e-05	-0.00191133	0.000236452	-0.000689657	-0.00149754	-0.00142365	-0.0021872	-0.00215764	-0.00281774	-0.000950744	-0.00180296	-0.000950744						604.5	-0.0012168	-0.0007242	-0.0012463	-0.0017168	-0.0012242	-0.0011133	-0.0011724	-0.0011355	-0.0006059	-0.0010616	-0.001569	-0.0004434
	605	-0.00209234	-0.00118264	-0.00107729	-0.00300205	-0.000851553	-0.00177631	-0.00258066	-0.00250542	-0.00326463	-0.00323453	-0.00388839	-0.00202384	-0.00287334	-0.00202384		605	0	0.000909704	0.00101505	-0.000909704	0.00124079	0.000316037	-0.000488322	-0.000413075	-0.00117229	-0.00114219	-0.00179605	6.85047e-05	-0.000781002	6.85047e-05						605	-0.0015923	-0.0010999	-0.0016224	-0.0015923	-0.0010999	-0.000987	-0.0010472	-0.0010096	-0.0009795	-0.0009343	-0.0014418	-0.0008139
	605.5	-0.00196842	-0.00206033	-0.0019531	-0.0028765	-0.000723307	-0.00164671	-0.00244756	-0.00237096	-0.00312585	-0.00309521	-0.00374287	-0.000880743	-0.00272755	-0.00188074		605.5	0	-9.19161e-05	1.53194e-05	-0.000908084	0.00124511	0.000321706	-0.000479142	-0.000402545	-0.00115744	-0.0011268	-0.00177445	0.00108767	-0.000759132	8.76741e-05						605.5	-0.0014684	-0.0009761	-0.0014991	-0.0019684	-0.0014761	-0.0008612	-0.0009225	-0.0013842	-0.0008535	-0.0013076	-0.0018152	-0.000685
	606	-0.001845	-0.000938531	-0.00182941	-0.00275147	-0.00159559	-0.00151765	-0.002315	-0.00323706	-0.00298765	-0.00295647	-0.00359794	-0.000738237	-0.00258235	-0.00173824		606	0	0.000906471	1.55882e-05	-0.000906471	0.000249412	0.000327353	-0.00047	-0.00139206	-0.00114265	-0.00111147	-0.00175294	0.00110676	-0.000737353	0.000106765						606	-0.001345	-0.0013528	-0.0013762	-0.001845	-0.0013528	-0.0007359	-0.0007982	-0.0012593	-0.0007281	-0.0011813	-0.0016891	-0.0010566
	606.5	-0.00272209	-0.00081723	-0.000706238	-0.00362696	-0.0014684	-0.00238912	-0.00218299	-0.00310371	-0.00385001	-0.0038183	-0.00345361	-0.00159632	-0.00343776	-0.00259632		606.5	0	0.00190486	0.00201586	-0.000904864	0.0012537	0.000332976	0.000539104	-0.000381616	-0.00112792	-0.00109621	-0.00073152	0.00112578	-0.000715664	0.000125776						606.5	-0.0017221	-0.00123	-0.0017538	-0.0012221	-0.00123	-0.0006111	-0.0006745	-0.0011349	-0.0006032	-0.0015556	-0.0015635	-0.0009288
	607	-0.00259969	-0.000696428	-0.00058357	-0.00350296	-0.00134173	-0.00226112	-0.00205152	-0.00297091	-0.00371295	-0.0036807	-0.00330988	-0.00145498	-0.00329376	-0.00245498		607	0	0.00190326	0.00201612	-0.000903264	0.00125796	0.000338576	0.000548171	-0.000371216	-0.00111325	-0.00108101	-0.000710186	0.00114471	-0.000694063	0.00014471						607	-0.0015997	-0.0011078	-0.0016319	-0.0010997	-0.0011078	-0.0009868	-0.0010513	-0.001511	-0.0004788	-0.0014304	-0.0019385	-0.0008014
	607.5	-0.00147779	-0.000576123	-0.00146141	-0.00337946	-0.00221558	-0.00213364	-0.00192059	-0.00383865	-0.00357644	-0.00354366	-0.00316673	-0.00131423	-0.00315035	-0.00231423		607.5	0	0.000901671	1.63882e-05	-0.00190167	-0.000737788	-0.000655847	-0.0004428	-0.00236086	-0.00209865	-0.00206587	-0.00168894	0.000163566	-0.00167255	-0.000836434						607.5	-0.0014778	-0.000986	-0.0015106	-0.0014778	-0.000986	-0.0008631	-0.0009286	-0.0013877	-0.0008549	-0.0013057	-0.0018139	-0.0006746
	608	-0.0023564	-0.000456312	-0.00133974	-0.00325648	-0.00208995	-0.00200669	-0.0017902	-0.00370694	-0.0034405	-0.00340719	-0.00302418	-0.00117405	-0.00300752	-0.00217405		608	0	0.00190008	0.00101665	-0.000900084	0.000266444	0.000349707	0.000566193	-0.00135054	-0.0010841	-0.00105079	-0.000667781	0.00118234	-0.000651129	0.000182344						608	-0.0018564	-0.0008647	-0.0013897	-0.0013564	-0.0013647	-0.0007398	-0.0013064	-0.0012648	-0.0007315	-0.0011815	-0.0016899	-0.0010483
	608.5	-0.0022355	-0.00133699	-0.00121858	-0.003134	-0.00196484	-0.00288026	-0.00166035	-0.00357577	-0.00330511	-0.00327128	-0.00388221	-0.00103445	-0.00286529	-0.00203445		608.5	0	0.000898503	0.00101692	-0.000898503	0.000270658	-0.000644761	0.000575148	-0.00134027	-0.00106961	-0.00103578	-0.00164671	0.00120105	-0.000629793	0.000201045						608.5	-0.0017355	-0.001244	-0.0012693	-0.0012355	-0.001244	-0.0006171	-0.0011847	-0.0016425	-0.0006086	-0.0015579	-0.0015663	-0.0009225
	609	-0.00211509	-0.000218163	-0.00109791	-0.00301202	-0.00184024	-0.00275434	-0.00153102	-0.00344513	-0.00317028	-0.00413592	-0.00374082	-0.000895422	-0.00272364	-0.00189542		609	0	0.00189693	0.00101718	-0.000896929	0.000274855	-0.000639253	0.000584067	-0.00133004	-0.00105519	-0.00202083	-0.00162572	0.00121967	-0.000608546	0.00021967						609	-0.0016151	-0.0011237	-0.0011494	-0.0011151	-0.0011237	-0.0009948	-0.0010636	-0.0015206	-0.0004863	-0.0014347	-0.0014433	-0.0012973
	609.5	-0.00199518	-0.00109982	-0.000977741	-0.00289054	-0.00171615	-0.00262895	-0.00240223	-0.00331503	-0.003036	-0.00400112	-0.00360001	-0.00175696	-0.00258257	-0.00175696		609.5	0	0.000895362	0.00101744	-0.000895362	0.000279035	-0.000633766	-0.00040705	-0.00131985	-0.00104082	-0.00200594	-0.00160482	0.000238218	-0.000587385	0.000238218						609.5	-0.0014952	-0.0010039	-0.0010301	-0.0009952	-0.0010039	-0.0013731	-0.0009429	-0.0013993	-0.0008644	-0.0013121	-0.0013208	-0.0011725
	610	-0.00187576	-0.00098196	-0.000858061	-0.00276956	-0.00159256	-0.00250406	-0.00227397	-0.00318547	-0.00290227	-0.00386687	-0.00345977	-0.00261907	-0.00344207	-0.00161907		610	0	0.000893801	0.0010177	-0.000893801	0.000283198	-0.000628303	-0.000398205	-0.00130971	-0.00102651	-0.00199111	-0.00158401	-0.000743309	-0.00156631	0.000256691						610	-0.0013758	-0.0013846	-0.0014112	-0.0013758	-0.0008846	-0.0012519	-0.0008227	-0.0012784	-0.000743	-0.0011899	-0.0016988	-0.0010483
	610.5	-0.00175683	-0.000864583	-0.00173887	-0.00264908	-0.00146949	-0.00137969	-0.00214622	-0.00305643	-0.00276909	-0.00373317	-0.00332011	-0.00148174	-0.00330215	-0.00148174		610.5	0	0.000892246	1.7959e-05	-0.000892246	0.000287344	0.000377139	-0.000389395	-0.0012996	-0.00101226	-0.00197634	-0.00156328	0.000275087	-0.00154532	0.000275087						610.5	-0.0017568	-0.0012658	-0.0012927	-0.0017568	-0.0012658	-0.0011311	-0.000703	-0.0011581	-0.0011221	-0.0010683	-0.0015772	-0.0009246
	611	-0.000638384	-0.000747686	-0.000620167	-0.00252908	-0.00134691	-0.00125583	-0.002019	-0.00292792	-0.00263645	-0.00360001	-0.00318102	-0.00134497	-0.0031628	-0.00134497		611	0	-0.000109302	1.8217e-05	-0.0018907	-0.000708528	-0.000617442	-0.00138062	-0.00228954	-0.00199806	-0.00296163	-0.00254264	-0.000706591	-0.00252442	-0.000706591						611	-0.0016384	-0.0011475	-0.0011748	-0.0016384	-0.0011475	-0.0010109	-0.0010837	-0.0015382	-0.0010018	-0.0009471	-0.0019562	-0.0008014
	611.5	-0.00152042	-0.000631266	-0.000501948	-0.00240958	-0.00122484	-0.00213247	-0.0018923	-0.00279993	-0.00250435	-0.0034674	-0.0030425	-0.00120877	-0.00302403	-0.00120877		611.5	0	0.000889156	0.00101847	-0.000889156	0.000295584	-0.000612045	-0.000371883	-0.00127951	-0.000983929	-0.00194698	-0.00152208	0.000311656	-0.0015036	0.000311656						611.5	-0.0015204	-0.0015297	-0.0015574	-0.0015204	-0.0010297	-0.0008911	-0.000965	-0.0014188	-0.0008819	-0.0013264	-0.0018357	-0.0006787
	612	-0.00140294	-0.000515321	-0.000384211	-0.00229056	-0.00110326	-0.00200961	-0.00176612	-0.00167247	-0.00237279	-0.00333533	-0.00190454	-0.00107311	-0.00288581	-0.00107311		612	0	0.00088762	0.00101873	-0.00088762	0.00029968	-0.000606671	-0.000363181	-0.000269531	-0.000969851	-0.00193239	-0.000501602	0.000329828	-0.00148287	0.000329828						612	-0.0014029	-0.0014123	-0.0014404	-0.0014029	-0.0014123	-0.0007718	-0.0008468	-0.0012999	-0.0007625	-0.0012063	-0.0017156	-0.0005564
	612.5	-0.00128594	-0.000399849	-0.000266954	-0.00217203	-0.000982181	-0.00188726	-0.00164045	-0.00254553	-0.00224177	-0.0032038	-0.00276715	-0.00193801	-0.00274816	-0.00193801		612.5	0	0.000886091	0.00101898	-0.000886091	0.000303758	-0.000601317	-0.000354514	-0.00125959	-0.000955832	-0.00191786	-0.00148121	-0.000652073	-0.00146222	-0.000652073						612.5	-0.0012859	-0.0012954	-0.0013239	-0.0017859	-0.0012954	-0.000653	-0.001229	-0.0011815	-0.0006436	-0.0010866	-0.0015961	-0.0009347
	613	-0.00116941	-0.000284847	-0.000150175	-0.00305398	-0.000861594	-0.0017654	-0.0015153	-0.0014191	-0.00211128	-0.00307281	-0.00263031	-0.00180346	-0.00261108	-0.00180346		613	0	0.000884568	0.00101924	-0.00188457	0.00030782	-0.000595986	-0.000345883	-0.000249689	-0.000941869	-0.00190339	-0.0014609	-0.000634049	-0.00144166	-0.000634049						613	-0.0016694	-0.001179	-0.0017079	-0.0016694	-0.001179	-0.0010347	-0.0011117	-0.0010636	-0.0010251	-0.0009674	-0.001477	-0.0008135
	613.5	-5.33632e-05	-0.00117031	-3.38717e-05	-0.00293641	-0.0017415	-0.00164404	-0.00139065	-0.00229319	-0.00198133	-0.00294234	-0.00249404	-0.00166946	-0.00347454	-0.00166946		613.5	0	-0.00111695	1.94916e-05	-0.00288305	-0.00168813	-0.00159068	-0.00133729	-0.00223983	-0.00192796	-0.00288898	-0.00244067	-0.0016161	-0.00342118	-0.0016161						613.5	-0.0015534	-0.0010631	-0.0015923	-0.0015534	-0.0015631	-0.0004169	-0.0014949	-0.0009462	-0.0009072	-0.0008487	-0.0013584	-0.0011928
	614	6.22157e-05	-5.62446e-05	8.19591e-05	-0.00281932	-0.00162189	-0.00152317	-0.00126651	-0.00216779	-0.0018519	-0.00281241	-0.00235831	-0.001536	-0.00333857	-0.001536		614	0	-0.00011846	1.97434e-05	-0.00288154	-0.00168411	-0.00158539	-0.00132872	-0.00223001	-0.00191411	-0.00287463	-0.00242053	-0.00159822	-0.00340079	-0.00159822						614	-0.0014378	-0.0009477	-0.0014773	-0.0014378	-0.0014477	-0.0007996	-0.0013786	-0.0008292	-0.0007897	-0.0007305	-0.0012404	-0.0010725
	614.5	0.000177325	5.736e-05	0.000197319	-0.00270271	-0.00150277	-0.0014028	-0.00114287	-0.0020429	-0.001723	-0.00268301	-0.00222314	-0.00140309	-0.00320315	-0.00140309		614.5	0	-0.000119965	1.99942e-05	-0.00288003	-0.00168009	-0.00158012	-0.0013202	-0.00222023	-0.00190032	-0.00286033	-0.00240047	-0.00158041	-0.00338047	-0.00158041						614.5	-0.0013227	-0.0008327	-0.0013627	-0.0013227	-0.0013327	-0.0006827	-0.0012627	-0.0007127	-0.0006727	-0.0006127	-0.0011227	-0.0014528
	615	0.000291967	0.000170503	0.000312211	-0.00258657	-0.00138413	-0.00128291	-0.00101974	-0.00191852	-0.00159462	-0.00355413	-0.00308852	-0.00127071	-0.00306827	-0.00127071		615	0	-0.000121464	2.02439e-05	-0.00287854	-0.0016761	-0.00157488	-0.00131171	-0.00221049	-0.00188658	-0.0038461	-0.00338049	-0.00156268	-0.00336024	-0.00156268						615	-0.001208	-0.0012182	-0.0012485	-0.000708	-0.0012182	-0.0010663	-0.0016473	-0.0005967	-0.0005562	-0.0004955	-0.0010056	-0.0013335
	615.5	-0.000593856	-0.000716812	-0.000573363	-0.0024709	-0.00126597	-0.00116351	-0.000897105	-0.00179464	-0.00146676	-0.00242577	-0.00295444	-0.00113888	-0.00293395	-0.00113888		615.5	0	-0.000122956	2.04927e-05	-0.00187704	-0.000672117	-0.000569654	-0.000303249	-0.00120079	-0.000872902	-0.00183192	-0.00236058	-0.000545019	-0.00234009	-0.000545019						615.5	-0.0010939	-0.0006041	-0.0011348	-0.0005939	-0.0011041	-0.0009504	-0.0015324	-0.0009811	-0.0004402	-0.0003787	-0.0008889	-0.0012147
	616	-0.000480142	-0.000604585	-0.000459402	-0.0023557	-0.0011483	-0.00204459	-0.000774967	-0.00267127	-0.00133942	-0.00229794	-0.00382091	-0.00200757	-0.00280017	-0.00100757		616	0	-0.000124443	2.07404e-05	-0.00187556	-0.000668153	-0.00156445	-0.000294825	-0.00219112	-0.000859276	-0.0018178	-0.00334077	-0.00152743	-0.00232003	-0.000527429						616	-0.0009801	-0.0009905	-0.0010216	-0.0004801	-0.0009905	-0.001335	-0.0014179	-0.0008661	-0.0008246	-0.0007624	-0.0007727	-0.0015964
	616.5	-0.000366889	-0.000492812	-0.000345901	-0.00224097	-0.00103109	-0.00192616	-0.000653325	-0.00254839	-0.00221259	-0.00217062	-0.00368791	-0.0018768	-0.00266693	-0.000876799		616.5	0	-0.000125923	2.09872e-05	-0.00187408	-0.000664205	-0.00155927	-0.000286436	-0.0021815	-0.00184571	-0.00180373	-0.00332103	-0.00150991	-0.00230004	-0.000509911						616.5	-0.0013669	-0.0008774	-0.0009089	-0.0003669	-0.0008774	-0.00122	-0.0013039	-0.0007515	-0.0007095	-0.0006465	-0.000657	-0.0014786
	617	-0.000254093	-0.000381491	-0.00123286	-0.0021267	-0.000914367	-0.0018082	-0.00153217	-0.00242601	-0.00208628	-0.00204382	-0.00355546	-0.00174656	-0.00253423	-0.00174656		617	0	-0.000127397	-0.000978767	-0.0018726	-0.000660273	-0.00155411	-0.00127808	-0.00217192	-0.00183219	-0.00178972	-0.00330137	-0.00149246	-0.00228013	-0.00149246						617	-0.0012541	-0.0007647	-0.0007966	-0.0007541	-0.0007647	-0.0011055	-0.0011904	-0.0011373	-0.0005948	-0.0010311	-0.0010418	-0.0013613
	617.5	-0.000141754	-0.00027062	-0.000120277	-0.00201289	-0.000798112	-0.00169072	-0.00141151	-0.00230413	-0.00196048	-0.00291753	-0.00242354	-0.00161684	-0.00340206	-0.00161684		617.5	0	-0.000128866	2.14777e-05	-0.00187113	-0.000656357	-0.00154897	-0.00126976	-0.00216237	-0.00181873	-0.00277577	-0.00228179	-0.00147509	-0.00326031	-0.00147509						617.5	-0.0011418	-0.0011525	-0.0011847	-0.0006418	-0.0006525	-0.0014914	-0.0010773	-0.0010236	-0.0004807	-0.0009162	-0.000927	-0.0012444
	618	-2.98692e-05	-0.000160198	-8.14774e-06	-0.00189954	-0.00168233	-0.00157372	-0.00129134	-0.00218273	-0.00183519	-0.00279175	-0.00229216	-0.00148765	-0.00327043	-0.00148765		618	0	-0.000130329	2.17214e-05	-0.00186967	-0.00165246	-0.00154385	-0.00126147	-0.00215286	-0.00180532	-0.00276188	-0.00226229	-0.00145778	-0.00324057	-0.00145778						618	-0.0010299	-0.0010407	-0.0010733	-0.0010299	-0.0010407	-0.0013778	-0.0009647	-0.0009104	-0.000367	-0.0013018	-0.0008127	-0.001628
	618.5	8.15643e-05	-0.00105022	0.000103529	-0.00178665	-0.00156701	-0.00145719	-0.00117165	-0.00206183	-0.00271041	-0.00266648	-0.0021613	-0.00135898	-0.00313934	-0.00135898		618.5	0	-0.00113179	2.19642e-05	-0.00186821	-0.00164857	-0.00153875	-0.00125322	-0.0021434	-0.00279197	-0.00274804	-0.00224286	-0.00144054	-0.0032209	-0.00144054						618.5	-0.0009184	-0.0009294	-0.0009624	-0.0009184	-0.0009294	-0.0012647	-0.0008525	-0.0012976	-0.0007537	-0.0011878	-0.0006988	-0.0015121
	619	0.000192548	-0.000940688	-0.000785246	-0.00167422	-0.00145216	-0.00134113	-0.00205245	-0.00294142	-0.00258612	-0.00354171	-0.00203097	-0.00123083	-0.00300877	-0.00223083		619	0	-0.00113324	-0.000977794	-0.00186676	-0.0016447	-0.00153367	-0.002245	-0.00313397	-0.00277867	-0.00373426	-0.00222352	-0.00142337	-0.00320132	-0.00242337						619	-0.0013075	-0.0008186	-0.0013519	-0.0008075	-0.0008186	-0.001152	-0.0007408	-0.0011853	-0.0006409	-0.0010743	-0.0005854	-0.0013966
	619.5	0.000303085	-0.000831596	0.000325532	-0.00156223	-0.00133777	-0.00222553	-0.00293372	-0.00282149	-0.00246234	-0.00341745	-0.00290117	-0.00210319	-0.00387872	-0.00210319		619.5	0	-0.00113468	2.24468e-05	-0.00186532	-0.00164085	-0.00252862	-0.00323681	-0.00312457	-0.00276543	-0.00372053	-0.00320426	-0.00240628	-0.00418181	-0.00240628						619.5	-0.0011969	-0.0012081	-0.0012418	-0.0006969	-0.0007081	-0.0010398	-0.0006296	-0.0010735	-0.0005286	-0.0009612	-0.0009724	-0.0012816
	620	0.000413176	-0.000722944	-0.000564137	-0.0024507	-0.00122384	-0.0021104	-0.00281548	-0.00370204	-0.00333906	-0.00429368	-0.00277189	-0.000976071	-0.0037492	-0.00297607		620	0	-0.00113612	-0.000977313	-0.00286388	-0.00163701	-0.00252358	-0.00322865	-0.00411522	-0.00375223	-0.00470686	-0.00318507	-0.00138925	-0.00416238	-0.00338925						620	-0.0010868	-0.0010982	-0.0011322	-0.0005868	-0.0005982	-0.000428	-0.0010188	-0.000962	-0.0004167	-0.0008486	-0.00086	-0.0011671
	620.5	-0.000477175	-0.000614728	-0.00045425	-0.00233962	-0.00111037	-0.00199574	-0.00269771	-0.00358308	-0.00321627	-0.00417042	-0.00264313	-0.00184946	-0.00362021	-0.00284946		620.5	0	-0.000137553	2.29255e-05	-0.00186245	-0.000633191	-0.00151856	-0.00222053	-0.0031059	-0.0027391	-0.00369324	-0.00216596	-0.00137229	-0.00314303	-0.00237229						620.5	-0.0009772	-0.0009886	-0.001523	-0.0009772	-0.0004886	-0.0008167	-0.0009084	-0.0013511	-0.0003052	-0.0007365	-0.0007479	-0.0010531
	621	-0.000367968	-0.000506948	-0.000344804	-0.00222899	-0.000997352	-0.00188153	-0.00258041	-0.00346459	-0.00309398	-0.00404765	-0.00251489	-0.00172336	-0.00349173	-0.00272336		621	0	-0.000138981	2.31635e-05	-0.00186102	-0.000629384	-0.00151357	-0.00221244	-0.00309662	-0.00272601	-0.00367968	-0.00214692	-0.00135539	-0.00312376	-0.00235539						621	-0.001368	-0.0008795	-0.0014143	-0.000868	-0.0008795	-0.0007058	-0.0007985	-0.0012406	-0.0006942	-0.0011248	-0.0011363	-0.0009394
	621.5	-0.000259199	-0.000399602	-0.000235798	-0.0021188	-0.000884792	-0.00176779	-0.00246358	-0.00334658	-0.00397217	-0.00392537	-0.00338716	-0.00159777	-0.00436376	-0.00259777		621.5	0	-0.000140403	2.34004e-05	-0.0018596	-0.000625593	-0.00150859	-0.00220439	-0.00308738	-0.00371298	-0.00366618	-0.00312796	-0.00133857	-0.00410456	-0.00233857						621.5	-0.0012592	-0.0012709	-0.001306	-0.0007592	-0.0007709	-0.0005954	-0.000689	-0.0011305	-0.0005837	-0.0010135	-0.0010252	-0.0008263
	622	-0.000150867	-0.000292685	-0.00112723	-0.00200905	-0.000772683	-0.0016545	-0.00234723	-0.00322904	-0.00385086	-0.00380359	-0.00325995	-0.00147268	-0.00423631	-0.00347268		622	0	-0.000141819	-0.000976364	-0.00185818	-0.000621817	-0.00150363	-0.00219636	-0.00307818	-0.00369999	-0.00365272	-0.00310908	-0.00132181	-0.00408545	-0.00332181						622	-0.0011509	-0.0011627	-0.0011981	-0.0006509	-0.0006627	-0.0009854	-0.00058	-0.0010209	-0.0004736	-0.0004027	-0.0009145	-0.0007136
	622.5	-4.29691e-05	-0.000186198	-0.0010191	-0.00089974	-0.000661025	-0.00154167	-0.00223134	-0.00311198	-0.00373004	-0.00368229	-0.00413325	-0.00134809	-0.00410938	-0.00334809		622.5	0	-0.000143229	-0.000976128	-0.000856771	-0.000618056	-0.0014987	-0.00218837	-0.00306901	-0.00368707	-0.00363932	-0.00409028	-0.00130512	-0.00406641	-0.00330512						622.5	-0.001043	-0.0005549	-0.0015907	-0.001043	-0.0005549	-0.0008759	-0.0004714	-0.0014117	-0.0003639	-0.0002923	-0.0013043	-0.0006013
	623	6.4496e-05	-8.01379e-05	-0.000911398	-0.00179087	-0.000549814	-0.00142929	-0.00211591	-0.00299538	-0.00260969	-0.00356148	-0.00400705	-0.001224	-0.00498295	-0.003224		623	0	-0.000144634	-0.000975894	-0.00185537	-0.00061431	-0.00149378	-0.00218041	-0.00305988	-0.00267419	-0.00362598	-0.00407155	-0.0012885	-0.00504744	-0.0032885						623	-0.0009355	-0.0009476	-0.0014837	-0.0009355	-0.0009476	-0.0007668	-0.0003632	-0.0008029	-0.0002547	-0.0006824	-0.0011944	-0.0004895
	623.5	0.000171531	2.54977e-05	-0.00080413	-0.00168244	-0.000439048	-0.00131735	-0.00200095	-0.00187925	-0.00248983	-0.00344115	-0.00388136	-0.00210041	-0.00485702	-0.00310041		623.5	0	-0.000146033	-0.000975661	-0.00185397	-0.000610578	-0.00148888	-0.00217248	-0.00205078	-0.00266136	-0.00361269	-0.00405289	-0.00227194	-0.00502855	-0.00327194						623.5	-0.0008285	-0.0008406	-0.0013771	-0.0008285	-0.0008406	-0.0011581	-0.0007555	-0.0006946	-0.0001459	-0.0005729	-0.0010851	-0.0003782
	624	0.000278137	0.000130711	-0.000697292	-0.00157444	-0.00132873	-0.00120587	-0.00188645	-0.00276359	-0.00237045	-0.00332131	-0.00375617	-0.00197731	-0.0047316	-0.00297731		624	0	-0.000147427	-0.000975429	-0.00185257	-0.00160686	-0.00148401	-0.00216458	-0.00304173	-0.00264859	-0.00359945	-0.00403431	-0.00225545	-0.00500974	-0.00325545						624	-0.0007219	-0.0007341	-0.001271	-0.0012219	-0.0012341	-0.0010499	-0.0006481	-0.0010867	-0.0005376	-0.0004639	-0.0009762	-0.0002673
	624.5	0.000384317	0.000235503	0.00040912	-0.00146687	-0.00121884	-0.00109483	-0.0017724	-0.00264839	-0.00225155	-0.00320194	-0.00463149	-0.00185471	-0.00460669	-0.00285471		624.5	0	-0.000148815	2.48024e-05	-0.00185119	-0.00160316	-0.00147915	-0.00215672	-0.00303271	-0.00263587	-0.00358626	-0.00501581	-0.00223903	-0.004991	-0.00323903						624.5	-0.0006157	-0.0006281	-0.0011653	-0.0011157	-0.0011281	-0.0009421	-0.0005413	-0.0009793	-0.0004297	-0.0003553	-0.0008677	-0.0006568
	625	0.000490073	-0.000660124	0.000515106	-0.00135973	-0.0011094	-0.000984237	-0.00165881	-0.00253365	-0.00213312	-0.00308305	-0.0045073	-0.00173259	-0.00448227	-0.00273259		625	0	-0.0011502	2.50328e-05	-0.0018498	-0.00159947	-0.00147431	-0.00214888	-0.00302372	-0.00262319	-0.00357313	-0.00499737	-0.00222267	-0.00497234	-0.00322267						625	-0.0010099	-0.0005224	-0.00106	-0.0010099	-0.0010224	-0.0008347	-0.0004348	-0.0008722	-0.0003222	-0.0007471	-0.0012596	-0.0005468
	625.5	0.000595407	-0.000556167	0.00062067	-0.00125302	-0.0010004	-0.000874084	-0.00154567	-0.00241936	-0.00201516	-0.00396464	-0.00438361	-0.00161097	-0.00435834	-0.00261097		625.5	0	-0.00115157	2.52623e-05	-0.00184843	-0.0015958	-0.00146949	-0.00214108	-0.00301477	-0.00261057	-0.00456005	-0.00497901	-0.00220637	-0.00495375	-0.00320637						625.5	-0.0009046	-0.0009172	-0.0009551	-0.0009046	-0.0009172	-0.0007278	-0.0003288	-0.0007657	-0.0002151	-0.0006393	-0.001152	-0.0004372
	626	0.000700321	-0.000452625	0.000725812	-0.00114673	-0.000891825	-0.00176437	-0.00143299	-0.00230553	-0.00189768	-0.0038467	-0.00426041	-0.00148983	-0.00423492	-0.00248983		626	0	-0.00115295	2.54909e-05	-0.00184705	-0.00159215	-0.00246469	-0.00213331	-0.00300586	-0.002598	-0.00454702	-0.00496073	-0.00219015	-0.00493524	-0.00319015						626	-0.0007997	-0.0008124	-0.0008507	-0.0012997	-0.0013124	-0.0011212	-0.0007232	-0.0011595	-0.0006085	-0.000532	-0.0010448	-0.0008281
	626.5	0.000804816	-0.000349495	0.000830535	-0.00204087	-0.000783687	-0.00165509	-0.00132075	-0.00319216	-0.00278066	-0.00372923	-0.0041377	-0.00236917	-0.00411198	-0.00236917		626.5	0	-0.00115431	2.57186e-05	-0.00284569	-0.0015885	-0.00245991	-0.00212557	-0.00399698	-0.00358548	-0.00453404	-0.00494252	-0.00317398	-0.0049168	-0.00317398						626.5	-0.0006952	-0.001208	-0.0012466	-0.0011952	-0.001208	-0.0010152	-0.000618	-0.0010537	-0.0005023	-0.0009251	-0.001438	-0.0007194
	627	0.000908896	-0.000246776	0.000934841	-0.00193543	-0.000675979	-0.00154625	-0.00220896	-0.00307924	-0.00266411	-0.00361222	-0.00401548	-0.00224899	-0.00398953	-0.00224899		627	0	-0.00115567	2.59453e-05	-0.00284433	-0.00158488	-0.00245515	-0.00311786	-0.00398813	-0.00357301	-0.00452112	-0.00492438	-0.00315788	-0.00489843	-0.00315788						627	-0.0010911	-0.0011041	-0.000643	-0.0010911	-0.0011041	-0.0009095	-0.0005133	-0.0009484	-0.0008965	-0.0008187	-0.0013317	-0.0006111
	627.5	1.25609e-05	-0.000144466	0.00103873	-0.000830412	-0.000568701	-0.00143784	-0.00209762	-0.00396676	-0.00254803	-0.00349568	-0.00389375	-0.00212929	-0.00386758	-0.00212929		627.5	0	-0.000157027	0.00102617	-0.000842973	-0.000581261	-0.00145041	-0.00211018	-0.00397932	-0.00256059	-0.00350824	-0.00390631	-0.00214185	-0.00388014	-0.00214185						627.5	-0.0009874	-0.0015005	-0.0010398	-0.0009874	-0.0010005	-0.0008042	-0.0009089	-0.0013435	-0.0007912	-0.0012126	-0.0012257	-0.0005033
	628	0.000115814	0.000957437	0.00114221	-0.000725809	-0.000461848	-0.00132987	-0.00198672	-0.00385474	-0.0034324	-0.00337961	-0.0037725	-0.00201006	-0.0037461	-0.00201006		628	0	0.000841623	0.0010264	-0.000841623	-0.000577662	-0.00144568	-0.00210253	-0.00397055	-0.00354821	-0.00349542	-0.00388831	-0.00212588	-0.00386192	-0.00212588						628	-0.0008842	-0.0013974	-0.000937	-0.0008842	-0.0008974	-0.0006994	-0.000805	-0.001239	-0.0006862	-0.001107	-0.0016202	-0.0008959
	628.5	0.000218657	0.00105894	0.000245277	-0.000621622	-0.000355421	-0.00122232	-0.00187626	-0.00374316	-0.00331723	-0.00426399	-0.00365173	-0.00189131	-0.00462511	-0.00189131		628.5	0	0.000840279	2.66202e-05	-0.000840279	-0.000574077	-0.00144098	-0.00209491	-0.00396181	-0.00353589	-0.00448265	-0.00387039	-0.00210997	-0.00484377	-0.00210997						628.5	-0.0007813	-0.0012947	-0.0008346	-0.0007813	-0.0007947	-0.000595	-0.0007015	-0.0011349	-0.0005817	-0.0010018	-0.0015151	-0.0007889
	629	-0.000678909	0.00116003	0.000347935	-0.00151785	-0.00124942	-0.0011152	-0.00176624	-0.00363202	-0.00320253	-0.00414884	-0.00353144	-0.00177303	-0.0045046	-0.00177303		629	0	0.00183894	0.00102684	-0.00083894	-0.000570507	-0.00043629	-0.00108733	-0.00295311	-0.00252362	-0.00346993	-0.00285253	-0.00109412	-0.00382569	-0.00109412						629	-0.0006789	-0.0011923	-0.0007326	-0.0006789	-0.0006923	-0.000991	-0.0005984	-0.0010313	-0.0004776	-0.0008971	-0.0014105	-0.0006823
	629.5	-0.000576881	0.00126073	0.000450185	-0.00141449	-0.00114383	-0.0020085	-0.00165665	-0.00352132	-0.00308827	-0.00403414	-0.00341163	-0.00165522	-0.00438457	-0.00165522		629.5	0	0.00183761	0.00102707	-0.000837606	-0.00056695	-0.00143162	-0.00107977	-0.00294444	-0.00251139	-0.00345726	-0.00283475	-0.00107834	-0.00380768	-0.00107834						629.5	-0.0005769	-0.0010904	-0.000631	-0.0005769	-0.0010904	-0.0008874	-0.0009957	-0.000928	-0.0008739	-0.0007927	-0.0013062	-0.0005762
	630	-0.000475257	0.00136102	0.00055203	-0.00131153	-0.00103866	-0.00190223	-0.0025475	-0.00341106	-0.00197447	-0.0039199	-0.0032923	-0.00153788	-0.00326501	-0.00153788		630	0	0.00183628	0.00102729	-0.000836278	-0.000563408	-0.00142697	-0.00207224	-0.00293581	-0.00149921	-0.00344464	-0.00281704	-0.00106262	-0.00278975	-0.00106262						630	-0.0004753	-0.0009889	-0.0010298	-0.0004753	-0.0009889	-0.0007842	-0.0008934	-0.0013252	-0.0007706	-0.0006887	-0.0012024	-0.0004704
	630.5	-0.000374036	0.000460919	0.000653472	-0.00120899	-0.000933915	-0.00179638	-0.00243878	-0.00330124	-0.00186112	-0.00380611	-0.00317343	-0.001421	-0.00314592	-0.001421		630.5	0	0.000834955	0.00102751	-0.000834955	-0.000559879	-0.00142234	-0.00206474	-0.00292721	-0.00148708	-0.00343207	-0.0027994	-0.00104696	-0.00277189	-0.00104696						630.5	-0.000374	-0.0008878	-0.0009291	-0.000374	-0.0013878	-0.0006815	-0.0007915	-0.0012227	-0.0001677	-0.0005852	-0.001099	-0.0008651
	631	-0.000273215	0.000560422	0.000754512	-0.00110685	0.00017042	-0.00169094	-0.00233049	-0.00319185	-0.00174822	-0.00369276	-0.00305504	-0.00130458	-0.00302731	-0.00130458		631	0	0.000833637	0.00102773	-0.000833637	0.000443635	-0.00141773	-0.00205728	-0.00291864	-0.001475	-0.00341955	-0.00278182	-0.00103137	-0.0027541	-0.00103137						631	-0.0007732	-0.0007871	-0.0013287	-0.0007732	-0.0012871	-0.0005791	-0.00069	-0.0011207	-0.0005653	-0.0004821	-0.0009959	-0.0007603
	631.5	-0.000172793	0.000659531	0.000855153	-0.00100512	0.000274343	-0.00158593	-0.00222263	-0.0030829	-0.00163576	-0.00357987	-0.00293711	-0.00118863	-0.00390917	-0.00118863		631.5	0	0.000832324	0.00102795	-0.000832324	0.000447136	-0.00141313	-0.00204984	-0.00291011	-0.00146297	-0.00340708	-0.00276432	-0.00101584	-0.00373638	-0.00101584						631.5	-0.0006728	-0.0011868	-0.0012287	-0.0006728	-0.0011868	-0.0009772	-0.000589	-0.0010191	-0.0004632	-0.0003794	-0.0003933	-0.0011558
	632	-7.27673e-05	0.000758249	-4.46034e-05	-0.000903784	0.000377855	-0.000481325	-0.00211519	-0.00297438	-0.00152375	-0.00346742	-0.00281965	-0.00107313	-0.00279149	-0.00107313		632	0	0.000831017	2.81639e-05	-0.000831017	0.000450622	-0.000408558	-0.00204243	-0.00290161	-0.00145099	-0.00339466	-0.00274689	-0.00100036	-0.00271872	-0.00100036						632	-0.0005728	-0.0010868	-0.0016291	-0.0005728	-0.0010868	-0.0008756	-0.0004883	-0.0009179	-0.0003615	-0.000277	-0.0002911	-0.0010517
	632.5	2.68631e-05	0.000856577	5.52441e-05	-0.000802851	0.000480959	-0.000377137	-0.00200818	-0.00186628	-0.00141218	-0.00335542	-0.00270266	-0.00195809	-0.00267428	-0.000958088		632.5	0	0.000829714	2.8381e-05	-0.000829714	0.000454095	-0.000404	-0.00203505	-0.00189314	-0.00143905	-0.00338228	-0.00272952	-0.00198495	-0.00270114	-0.000984951						632.5	-0.0004731	-0.0009873	-0.0015299	-0.0004731	-0.0009873	-0.0007745	-0.000388	-0.000817	-0.0007603	-0.0001751	-0.0006893	-0.0009481
	633	0.000126101	-4.54825e-05	0.000154698	-0.00170232	0.000583655	-0.000273359	-0.0019016	-0.00175861	-0.00130106	-0.00324386	-0.00258613	-0.0018435	-0.00255753	-0.0008435		633	0	-0.000171583	2.85972e-05	-0.00182842	0.000457555	-0.000399459	-0.0020277	-0.00188471	-0.00142716	-0.00336996	-0.00271223	-0.0019696	-0.00268363	-0.000969601						633	-0.0008739	-0.0013882	-0.0014311	-0.0003739	-0.0008882	-0.0006737	-0.0002881	-0.0007166	-0.0006594	-0.0005736	-0.0005879	-0.0008449
	633.5	0.000224947	0.00105207	0.000253759	-0.00160218	0.000685947	-0.00016999	-0.000795427	-0.00165136	-0.00119036	-0.00313274	-0.00247005	-0.00172936	-0.00344124	-0.000729364		633.5	0	0.000827125	2.88125e-05	-0.00182712	0.000461	-0.000394937	-0.00102037	-0.00187631	-0.00141531	-0.00335769	-0.002695	-0.00195431	-0.00366619	-0.000954311						633.5	-0.0007751	-0.0012895	-0.0013327	-0.0007751	-0.0007895	-0.0010734	-0.0006886	-0.0011166	-0.000559	-0.0004725	-0.0004869	-0.000742
	634	0.000323404	0.00114924	0.000352431	-0.00150243	0.000787836	-6.70287e-05	-0.000689677	-0.00154454	-0.00108011	-0.00302206	-0.00235443	-0.00161568	-0.00332541	-0.00161568		634	0	0.000825838	2.9027e-05	-0.00182584	0.000464432	-0.000390433	-0.00101308	-0.00186795	-0.00140351	-0.00334546	-0.00267784	-0.00193908	-0.00364881	-0.00193908						634	-0.0006766	-0.0011911	-0.0012347	-0.0006766	-0.0006911	-0.0009734	-0.0005895	-0.0010169	-0.0004589	-0.0003718	-0.0008863	-0.0006396
	634.5	0.000421473	0.00124603	0.000450714	-0.00140308	0.000889324	3.55276e-05	0.000415656	-0.00143814	-0.00197029	-0.00291181	-0.00223927	-0.00150244	-0.00321003	-0.00150244		634.5	0	0.000824556	2.92407e-05	-0.00182456	0.000467851	-0.000385946	-5.8168e-06	-0.00185961	-0.00239176	-0.00333328	-0.00266075	-0.00192391	-0.0036315	-0.00192391						634.5	-0.0005785	-0.0005931	-0.001137	-0.0005785	-0.0005931	-0.0008738	-0.0004908	-0.0009177	-0.0003592	-0.0002715	-0.0007861	-0.0005376
	635	0.000519157	0.00134244	-0.000451389	-0.00130412	-9.58688e-06	0.000137681	0.000520576	-0.00133216	-0.0018609	-0.00280199	-0.00212456	-0.00138964	-0.00409511	-0.00138964		635	0	0.000823279	-0.000970546	-0.00182328	-0.000528744	-0.000381476	1.41904e-06	-0.00185131	-0.00238006	-0.00332115	-0.00264372	-0.0019088	-0.00461427	-0.0019088						635	-0.0004808	-0.0004956	-0.0010397	-0.0004808	-0.0004956	-0.0007747	-0.0008925	-0.0008188	-0.0002599	-0.0001716	-0.0006863	-0.000436
	635.5	0.000616457	0.000438464	-0.000353877	-0.00120555	9.11049e-05	0.000239432	0.000625084	-0.00122659	-0.00175194	-0.00269261	-0.0030103	-0.00227729	-0.00398064	-0.00127729		635.5	0	-0.000177993	-0.000970335	-0.00182201	-0.000525352	-0.000377025	8.62645e-06	-0.00184305	-0.0023684	-0.00330907	-0.00362676	-0.00289375	-0.0045971	-0.00189375						635.5	-0.0003835	-0.0003984	-0.0009429	-0.0003835	-0.0003984	-0.0006759	-0.0007945	-0.0007204	-0.0006611	-7.206e-05	-0.0005869	-0.0003347
	636	0.000713375	0.000534115	-0.000256748	-0.00110737	0.000191401	-0.000659216	-0.000270819	-0.00112144	-0.00164341	-0.00258366	-0.00289649	-0.00216538	-0.00386662	-0.00116538		636	0	-0.00017926	-0.000970123	-0.00182074	-0.000521974	-0.00137259	-0.000984194	-0.00183481	-0.00235679	-0.00329703	-0.00360987	-0.00287876	-0.00457999	-0.00187876						636	-0.0002866	-0.0003016	-0.0003464	-0.0002866	-0.0003016	-0.0005775	-0.000697	-0.0011223	-0.0005626	2.708e-05	-0.0004879	-0.0002339
	636.5	0.000809913	0.00162939	0.00084	-0.00100957	-0.000708696	-0.000558261	-0.000167131	-0.0010167	-0.0015353	-0.00247513	-0.00278313	-0.00205391	-0.00375304	-0.00105391		636.5	0	0.000819478	3.0087e-05	-0.00181948	-0.00151861	-0.00136817	-0.000977043	-0.00182661	-0.00234522	-0.00328504	-0.00359304	-0.00286383	-0.00456296	-0.00186383						636.5	-0.0001901	-0.0002051	-0.0002503	-0.0001901	-0.0007051	-0.0004795	-0.0010998	-0.0010246	3.5565e-05	0.00012583	0.00011078	-0.0001335
	637	0.000906072	0.000724294	0.000936369	-0.000912149	-0.000609185	-0.000457702	-6.38483e-05	-0.000912366	-0.00242762	-0.00236703	-0.00267021	-0.00194288	-0.00363992	-0.00094288		637	0	-0.000181779	3.02965e-05	-0.00181822	-0.00151526	-0.00136377	-0.000969921	-0.00181844	-0.0033337	-0.0032731	-0.00357628	-0.00284895	-0.00454599	-0.00184895						637	-9.393e-05	-0.0001091	-0.0001545	-0.0005939	-0.0006091	-0.0003819	-0.000503	-0.0009273	0.0001333	0.00022419	0.00020904	-0.0005334
	637.5	0.00100185	0.000818824	0.00103236	0.000184886	-0.000510063	-0.00135754	-0.000960971	-0.000808445	-0.00132036	-0.00225935	-0.00355773	-0.00283228	-0.00352723	-0.000832281		637.5	0	-0.000183031	3.05051e-05	-0.000816969	-0.00151192	-0.00235939	-0.00196283	-0.0018103	-0.00232222	-0.00326121	-0.00455959	-0.00383414	-0.00452908	-0.00183414						637.5	1.8549e-06	-1.34e-05	-5.916e-05	-0.0004981	-0.0005134	-0.0002846	-0.0004066	-0.0008304	0.00023064	0.00032216	0.00030691	-0.0004338
	638	9.72627e-05	0.000912985	0.00112798	-0.000718459	-0.000411329	-0.00125776	-0.000858496	-0.000704931	-0.00221352	-0.0031521	-0.0034457	-0.00272211	-0.00341499	-0.00172211		638	0	0.000815722	0.00103071	-0.000815722	-0.000508592	-0.00135503	-0.000955758	-0.000802193	-0.00231079	-0.00324936	-0.00354296	-0.00281938	-0.00351225	-0.00181938						638	9.7263e-05	8.1906e-05	3.5837e-05	-0.0004027	-0.0004181	-0.0001877	-0.0003106	-0.0007338	-0.0001724	0.00041975	-9.561e-05	-0.0003345
	638.5	0.000192297	0.00100678	0.00122322	-0.000622182	-0.000312982	-0.00115838	-0.000756421	-0.00160182	-0.0021071	-0.00304526	-0.0033341	-0.00261238	-0.00330318	-0.00161238		638.5	0	0.00081448	0.00103092	-0.00081448	-0.000505279	-0.00135068	-0.000948719	-0.00179412	-0.0022994	-0.00323756	-0.0035264	-0.00280468	-0.00349548	-0.00180468						638.5	0.0001923	-0.0003232	0.00013046	-0.0003077	-0.0003232	-9.126e-05	-0.0002149	-0.0006376	-7.58e-05	1.6958e-05	1.4978e-06	-0.0007357
	639	0.000286961	0.0011002	0.00131809	-0.000526282	-0.000215019	-0.00205939	-0.00165475	-0.00149911	-0.00200109	-0.00293884	-0.00322294	-0.00150307	-0.00319181	-0.00150307		639	0	0.000813242	0.00103113	-0.000813242	-0.00050198	-0.00234635	-0.00194171	-0.00178608	-0.00228805	-0.0032258	-0.0035099	-0.00179003	-0.00347877	-0.00179003						639	0.00028696	-0.0002286	0.00022471	-0.000713	-0.0007286	4.8447e-06	-0.0001197	-0.0005418	2.0408e-05	0.00011379	9.8224e-05	-0.0001372
	639.5	0.000381254	0.00119326	0.00141259	-0.000430755	-0.00111744	-0.00196078	-0.00155347	-0.00139681	-0.0018955	-0.00283284	-0.00311221	-0.00139419	-0.00408088	-0.00139419		639.5	0	0.00081201	0.00103133	-0.00081201	-0.00149869	-0.00234203	-0.00193472	-0.00177806	-0.00227676	-0.00321409	-0.00349346	-0.00177545	-0.00446213	-0.00177545						639.5	0.00038125	-0.0001344	0.00031859	-0.0006187	-0.0006344	0.00010058	-2.475e-05	-0.0004464	0.00011624	-0.0002898	0.00019457	-3.911e-05
	640	0.00047518	0.00128596	0.00150672	-0.000335602	-2.02384e-05	-0.00186256	-0.00145258	-0.0012949	-0.00179032	-0.00272725	-0.00400191	-0.00128574	-0.00397038	-0.00228574		640	0	0.000810782	0.00103154	-0.000810782	-0.000495419	-0.00233774	-0.00192776	-0.00177008	-0.0022655	-0.00320243	-0.00447709	-0.00176092	-0.00444556	-0.00276092						640	-2.482e-05	-4.059e-05	-8.789e-05	-0.0005248	-0.0005406	0.00019593	6.9789e-05	-0.0003514	0.0002117	-0.0001937	-0.0002095	5.8602e-05
	640.5	0.00056874	0.000378299	0.00060048	-0.000240819	7.65826e-05	-0.00176472	-0.00235209	-0.00219339	-0.00168555	-0.00262207	-0.00389205	-0.00117771	-0.00386031	-0.00217771		640.5	0	-0.000190441	3.17402e-05	-0.000809559	-0.000492157	-0.00233346	-0.00292083	-0.00276213	-0.00225429	-0.00319081	-0.00446079	-0.00174645	-0.00442905	-0.00274645						640.5	6.874e-05	5.287e-05	5.2594e-06	-0.0004313	-0.0009471	0.00029092	0.00016396	-0.0002567	-0.0001932	-9.799e-05	-0.0001139	-0.0003441
	641	0.000661935	0.000470276	0.000693878	-0.000146406	0.000173026	-0.00166726	-0.002252	-0.00209228	-0.00158119	-0.0025173	-0.00378261	-0.0010701	-0.00375066	-0.0020701		641	0	-0.000191659	3.19432e-05	-0.000808341	-0.000488909	-0.00232919	-0.00291393	-0.00275421	-0.00224312	-0.00317924	-0.00444454	-0.00173203	-0.0044126	-0.00273203						641	0.00016193	0.00014596	9.8048e-05	-0.0003381	-0.000854	0.00038554	0.00025776	-0.0006624	-9.849e-05	-0.0005027	-0.0005186	-0.0002471
	641.5	0.000754767	0.000561895	0.000786913	-0.00105236	0.000269095	-0.00157018	-0.00215229	-0.00199156	-0.00247723	-0.00241294	-0.0036736	-0.000962905	-0.00364145	-0.0019629		641.5	0	-0.000192873	3.21455e-05	-0.00180713	-0.000485673	-0.00232495	-0.00290705	-0.00274633	-0.003232	-0.00316771	-0.00442836	-0.00171767	-0.00439622	-0.00271767						641.5	0.00025477	-0.0002613	0.00019048	-0.0007452	-0.0007613	0.00047979	0.0003512	-0.0005684	-4.142e-06	-0.0009077	-0.0004238	-0.0001505
	642	0.000847239	0.00165316	0.00187959	-0.00095868	-0.000635211	-0.00247348	-0.00205297	-0.00189123	-0.00137368	-0.00230899	-0.00356501	0.00014387	-0.00353266	-0.00085613		642	0	0.000805918	0.00103235	-0.00180592	-0.00148245	-0.00332071	-0.0029002	-0.00273847	-0.00222092	-0.00315623	-0.00441225	-0.000703368	-0.0043799	-0.00170337						642	0.00034724	0.00033107	0.00028254	-0.0001528	-0.0011689	0.00057367	-5.572e-05	-0.0009749	8.984e-05	-0.0008131	-0.0003293	-5.434e-05
	642.5	0.00093935	0.00174406	0.000971898	-0.000865364	-0.000539888	-0.00137715	-0.00195403	-0.00179129	-0.00127053	-0.00220544	-0.00345684	0.00025023	-0.00342429	-0.00074977		642.5	0	0.000804714	3.25476e-05	-0.00180471	-0.00147924	-0.0023165	-0.00289338	-0.00273064	-0.00220988	-0.00314479	-0.00439619	-0.00068912	-0.00436364	-0.00168912						642.5	0.00043935	-7.692e-05	-0.0001257	-0.0005606	-0.0010769	0.00066718	-0.000463	-0.0008816	0.00018346	-0.0007189	-0.0007352	-0.0004585
	643	0.0020311	0.00183462	0.00106385	-0.00077241	0.000555065	-0.0012812	-0.00085548	-0.00169174	-0.00116778	-0.00110229	-0.0033491	-0.000643823	-0.00331635	-0.000643823		643	0	-0.000196485	-0.000967252	-0.00280351	-0.00147604	-0.0033123	-0.00288658	-0.00372285	-0.00319889	-0.00313339	-0.0053802	-0.00267493	-0.00534745	-0.00267493						643	3.1105e-05	1.4731e-05	-3.439e-05	-0.0004689	-0.0009853	0.00026034	-0.0003707	-0.0007888	-0.0002233	-0.000625	-0.0006414	-0.0003631
	643.5	0.0021225	0.000924823	0.00215545	-0.000679817	0.000649649	-0.00118562	-0.000757312	-0.00159258	-0.00206543	-0.00199954	-0.00324177	-0.000538287	-0.00220882	-0.000538287		643.5	0	-0.00119768	3.29466e-05	-0.00280232	-0.00147285	-0.00330812	-0.00287981	-0.00371508	-0.00418794	-0.00412204	-0.00536427	-0.00266079	-0.00433132	-0.00266079						643.5	0.0001225	0.00010603	5.6609e-05	-0.0003775	-0.000894	0.00035313	-0.0002787	-0.0006963	-0.0006304	-0.0010316	-0.001048	-0.000268
	644	0.00121355	0.00201468	0.00224669	-0.000587584	0.000743866	-0.00109041	-0.000659524	-0.0014938	-0.00196348	-0.00089719	-0.00313485	-0.00043316	-0.00310171	-0.00043316		644	0	0.00080113	0.00103314	-0.00180113	-0.00046968	-0.00230396	-0.00187307	-0.00270735	-0.00317703	-0.00211074	-0.0043484	-0.00164671	-0.00431526	-0.00164671						644	0.00021355	0.00019697	0.00014726	-0.0002865	-0.000303	-5.444e-05	-0.000187	-0.0006042	-0.0005379	-0.0009384	-0.000955	-0.0006733
	644.5	0.00230424	0.00110418	0.00233758	-0.000495707	0.000837719	4.43134e-06	0.000437885	-0.0013954	-0.00186192	-0.000795236	-0.00302836	-0.00132844	-0.00299501	-0.00032844		644.5	0	-0.00120006	3.33426e-05	-0.00279994	-0.00146652	-0.00229981	-0.00186635	-0.00369964	-0.00416616	-0.00309947	-0.00533259	-0.00363268	-0.00529925	-0.00263268						644.5	0.00030424	0.00028757	0.00023755	-0.0006958	-0.0002124	3.7635e-05	-9.573e-05	-0.0005124	-0.0004457	-0.0008457	-0.0008623	-0.0005789
	645	0.00239458	0.00219334	0.00142812	0.000595814	0.000931207	9.89044e-05	-0.000465084	-0.00129739	-0.00176076	-0.000693678	-0.00292227	-0.000224126	-0.00188873	-0.000224126		645	0	-0.000201236	-0.000966461	-0.00179876	-0.00146337	-0.00229567	-0.00285966	-0.00369196	-0.00415533	-0.00308826	-0.00531685	-0.0026187	-0.00428331	-0.0026187						645	0.00039458	-0.0001222	0.0003275	-0.0006054	-0.0001222	0.00012935	-4.804e-06	-0.000421	-0.0003539	-0.0007533	-0.00077	-0.0004849
	645.5	0.00248457	0.00228216	0.0015183	0.00068698	0.00102433	0.00119301	0.000631573	-0.00119975	-0.00165998	-0.00159251	-0.0028166	-0.000120216	-0.00278286	-0.000120216		645.5	0	-0.000202413	-0.000966265	-0.00179759	-0.00146023	-0.00129156	-0.00185299	-0.00368432	-0.00414455	-0.00407708	-0.00530116	-0.00260478	-0.00526743	-0.00260478						645.5	0.00048457	-3.23e-05	-8.29e-05	-0.0005154	-3.23e-05	-0.0002793	8.5774e-05	-0.0003299	-0.0007624	-0.0006612	-0.0006781	-0.0003913
	646	0.00257421	0.00137063	0.00160814	0.000777795	0.0011171	0.00128676	0.000727856	-0.000102491	-0.0015596	-0.00149174	-0.00371133	-0.00101671	-0.0026774	-1.67071e-05		646	0	-0.00120358	-0.000966069	-0.00179642	-0.00145711	-0.00128745	-0.00184635	-0.0026767	-0.00413381	-0.00406595	-0.00628554	-0.00359092	-0.00525161	-0.00259092						646	0.00057421	-0.0004428	6.3488e-06	-0.0004258	5.7245e-05	-0.0001883	0.000176	-0.0002392	-0.0006713	-6.952e-05	-0.0005865	-0.0007981
	646.5	0.00166351	0.00145875	0.00169763	-0.000131742	0.00120951	0.00138014	0.000823766	-5.60721e-06	-0.0014596	-0.00239135	-0.00360647	-0.000913598	-0.00357235	8.6402e-05		646.5	0	-0.000204752	3.41253e-05	-0.00179525	-0.000453995	-0.000283369	-0.00083974	-0.00166911	-0.00312311	-0.00405486	-0.00526998	-0.0025771	-0.00523585	-0.0015771						646.5	0.00016351	-0.0003536	9.5256e-05	-0.0003365	0.00014644	-9.762e-05	0.00026588	-0.0001488	-0.0010806	2.1822e-05	-0.0004952	-0.0007052
	647	0.00175246	0.00154654	0.00178678	-4.16272e-05	0.00130156	0.00147316	-8.0693e-05	-0.000909098	-0.00135999	-0.00229135	-0.00350202	-0.000810887	-0.0034677	0.000189113		647	0	-0.000205914	3.43191e-05	-0.00179409	-0.000450895	-0.000279299	-0.00183315	-0.00266156	-0.00311245	-0.00404381	-0.00525447	-0.00256335	-0.00522015	-0.00156335						647	0.00025246	-0.0002647	0.00018382	-0.0002475	0.0002353	-7.308e-06	0.00035542	-0.0005588	-0.0004901	0.00011281	-0.0004044	-0.0006126
	647.5	0.00184107	0.00163399	0.000875579	4.81397e-05	0.00139326	0.00156582	1.44792e-05	-0.00081296	-0.00126077	-0.00219174	-0.00439796	-0.000708572	-0.00336345	-0.000708572		647.5	0	-0.000207073	-0.000965488	-0.00179293	-0.000447806	-0.000275245	-0.00182659	-0.00265403	-0.00310183	-0.00403281	-0.00623903	-0.00254964	-0.00520452	-0.00254964						647.5	0.00034107	-0.0001762	-0.000228	-0.0001589	0.00032381	8.2652e-05	0.0004446	-0.0004691	-0.0004001	0.00070344	-0.0003138	-0.0005205
	648	0.00192933	0.00172111	0.000964038	-0.000862439	0.0014846	0.00165813	-0.000890715	-0.000717193	-0.00216192	-0.00309251	-0.00429431	-0.000606651	-0.00325961	-0.000606651		648	0	-0.000208227	-0.000965296	-0.00279177	-0.000444729	-0.000271207	-0.00282005	-0.00264653	-0.00409126	-0.00502185	-0.00622365	-0.00253599	-0.00518894	-0.00253599						648	0.00042933	-8.802e-05	-0.0001401	-7.067e-05	-8.802e-05	0.00017227	0.00053345	-0.0008798	-0.0003104	0.00029373	-0.0002236	-0.0004286
	648.5	0.00201726	0.00180789	0.00205216	-0.000773363	0.0015756	0.000750077	-0.000796275	-0.000621795	-0.00206346	-0.00299367	-0.00419106	-0.000505123	-0.00415616	-0.00150512		648.5	0	-0.000209376	3.4896e-05	-0.00279062	-0.000441664	-0.00126718	-0.00281354	-0.00263906	-0.00408072	-0.00501093	-0.00620832	-0.00252238	-0.00617342	-0.00352238						648.5	1.7261e-05	-1.867e-07	-0.0005525	1.7261e-05	-1.867e-07	-0.0002385	0.00012195	-0.0007908	-0.000721	0.00038367	-0.0001338	-0.0008372
	649	0.00210485	0.00189433	0.00213994	-0.000684629	0.00166624	-0.000158326	-0.0017022	-0.000526764	-0.00196537	-0.0028952	-0.0030882	-0.00140399	-0.00405312	-0.00140399		649	0	-0.000210521	3.50868e-05	-0.00278948	-0.000438611	-0.00226318	-0.00380705	-0.00263161	-0.00407022	-0.00500005	-0.00519305	-0.00350884	-0.00615797	-0.00350884						649	0.00010485	8.7307e-05	-0.0004653	0.00010485	-0.0004127	-0.0001495	0.00021011	-0.0007022	-0.000132	0.00047326	-0.0005443	-0.000246
	649.5	0.0011921	0.00198044	0.00122738	-0.000596236	0.00175653	-6.70823e-05	-0.00160848	-0.000432098	-0.00186767	-0.00279711	-0.00298574	-0.00130324	-0.00395047	-0.00130324		649.5	0	0.000788339	3.52769e-05	-0.00178834	0.000564431	-0.00125918	-0.00280058	-0.0016242	-0.00305977	-0.00398922	-0.00417785	-0.00249534	-0.00514257	-0.00249534						649.5	-0.0003079	0.00017446	-0.0003785	0.0001921	-0.0003255	-6.096e-05	0.00029793	-0.0011139	-0.0005433	6.251e-05	-0.0009551	-0.0001553
	650	0.00127902	0.00206622	0.00131449	-0.000508183	0.00084648	2.38113e-05	-0.00151513	-0.0013378	-0.00177034	-0.0016994	-0.00288368	-0.00120288	-0.00384821	-0.00220288		650	0	0.000787202	3.54663e-05	-0.0017872	-0.00043254	-0.00125521	-0.00279415	-0.00261682	-0.00304935	-0.00297842	-0.0041627	-0.00248189	-0.00512723	-0.00348189						650	-0.000221	0.00026129	-0.0002919	-0.000221	-0.0002387	2.7283e-05	-0.0001146	-0.0010259	-0.000455	0.00015142	-0.0008663	-6.485e-05
	650.5	0.0013656	0.00215167	0.00140126	-0.000420468	0.000936081	0.000114356	-0.00142213	-0.00124386	-0.00267338	-0.00160207	-0.002782	-0.0011029	-0.00474635	-0.0021029		650.5	0	0.000786071	3.56549e-05	-0.00178607	-0.000429521	-0.00125125	-0.00278773	-0.00260946	-0.00403898	-0.00296767	-0.00414761	-0.0024685	-0.00611195	-0.0034685						650.5	-0.0001344	-0.0001522	-0.0007057	-0.0001344	-0.0001522	0.00011519	-2.743e-05	-0.0009383	-0.000367	-0.00026	-0.0007778	2.5219e-05
	651	0.00145185	0.0012368	0.0014877	-0.000333089	2.53392e-05	-0.000795447	-0.00232949	-0.00115028	-0.00157679	-0.00150511	-0.00268072	-0.00100331	-0.00464488	-0.00200331		651	0	-0.000215057	3.58428e-05	-0.00178494	-0.00142651	-0.0022473	-0.00378134	-0.00260213	-0.00302864	-0.00295696	-0.00413257	-0.00245516	-0.00609673	-0.00345516						651	-0.0005481	-6.607e-05	-0.0006198	-4.815e-05	-0.0005661	0.00020275	-0.0004406	-0.000851	-0.0002793	-0.0001718	-0.0011897	-0.0003851
	651.5	0.00153777	0.00232159	0.0025738	-0.000246045	0.000114255	-0.000705595	-0.0022372	-0.00105705	-0.00148057	-0.00140851	-0.00357982	-0.000904094	-0.00354379	-0.00190409		651.5	0	0.00078382	0.00103603	-0.00178382	-0.00142352	-0.00224337	-0.00377498	-0.00259483	-0.00301835	-0.00294629	-0.0051176	-0.00244187	-0.00508157	-0.00344187						651.5	-0.0004622	1.976e-05	-0.0005343	-0.0004622	-0.0004802	0.00028998	-0.0003541	-0.0007641	-0.000692	-0.0005839	-0.0011019	-0.0002957
	652	0.000623366	0.00240607	0.00265958	-0.00115933	-0.00079717	-0.000616087	-0.00214527	-0.000964191	-0.00138473	-0.00131229	-0.00347931	-0.000805263	-0.0044431	-0.00180526		652	0	0.0017827	0.00203622	-0.0017827	-0.00142054	-0.00123945	-0.00276864	-0.00158756	-0.00200809	-0.00193566	-0.00410268	-0.00142863	-0.00506646	-0.00242863						652	-0.0003766	-0.0003947	-0.0004491	-0.0003766	-0.0008947	0.00037688	-0.000768	-0.0006774	-0.000605	-0.0004964	-0.0010145	-0.0002066
	652.5	0.00070863	0.00149022	0.00174503	-0.00107296	-0.000708934	-0.000526922	-0.00105369	-0.00187168	-0.00128925	-0.00121644	-0.00337919	-0.00070681	-0.00334279	-0.00170681		652.5	0	0.000781587	0.0010364	-0.00178159	-0.00141756	-0.00123555	-0.00176232	-0.00258031	-0.00199788	-0.00192507	-0.00408782	-0.00141544	-0.00405142	-0.00241544						652.5	-0.0007914	-0.0003096	-0.0003642	-0.0002914	-0.0008096	0.00046345	-0.0006822	-0.0005912	-0.0005184	-0.0004091	-0.0009273	-0.0001179
	653	0.000793568	0.00157404	0.00183016	-0.000986908	-0.000621035	-0.000438098	-0.000962464	-0.00177953	-0.00119413	-0.00112096	-0.00427945	-0.000608734	-0.00424286	-0.00160873		653	0	0.000780476	0.00103659	-0.00178048	-0.0014146	-0.00123167	-0.00175603	-0.0025731	-0.0019877	-0.00191452	-0.00507302	-0.0014023	-0.00503643	-0.0024023						653	-0.0007064	-0.0007247	-0.0002796	-0.0007064	-0.0007247	0.00054968	-0.0005967	-0.0010052	-0.000432	-0.0003223	-0.0008406	-0.0005296
	653.5	0.000878182	0.00165755	0.00291495	-0.000901188	-0.000533472	-0.000349614	0.000128417	-0.00268772	-0.00209938	-0.00202583	-0.00418009	-0.00151103	-0.00414332	-0.00151103		653.5	0	0.00077937	0.00203677	-0.00177937	-0.00141165	-0.0012278	-0.000749764	-0.00356591	-0.00297756	-0.00290402	-0.00505827	-0.00238921	-0.0050215	-0.00238921						653.5	-0.0006218	-0.0006402	-0.0001954	-0.0006218	-0.0006402	0.00013558	-0.0005115	-0.0009196	-0.000346	-0.0007357	-0.0007541	-0.0004415
	654	0.000962472	0.00174074	0.00199943	-0.000815796	-0.000446243	0.000738533	-0.000781048	-0.00259627	-0.00200499	-0.00193108	-0.00408111	-0.0014137	-0.00404415	-0.0014137		654	0	0.000778268	0.00103696	-0.00177827	-0.00140872	-0.000223939	-0.00174352	-0.00355874	-0.00296746	-0.00289355	-0.00504358	-0.00237618	-0.00500662	-0.00237618						654	-0.0005375	-0.000556	-0.0001114	-0.0005375	-0.000556	0.00022116	-0.0004267	-0.0008343	-0.0002604	-0.0006495	-0.000668	-0.0003539
	654.5	0.00204644	0.00182361	0.00208358	-0.00073073	-0.000359348	0.000826343	-0.00069086	-0.00250517	-0.00191096	-0.00283668	-0.0039825	-0.00131675	-0.00394536	-0.00131675		654.5	0	-0.000222829	3.71382e-05	-0.00277717	-0.00240579	-0.0012201	-0.0027373	-0.00455161	-0.0039574	-0.00488312	-0.00602894	-0.00336319	-0.0059918	-0.00336319						654.5	4.6441e-05	-0.0009721	-0.0005278	-0.0009536	-0.0004721	-0.0001936	-0.0003421	-0.0007493	-0.000675	-0.0005636	-0.0010822	-0.0002665
	655	0.00213009	0.00190617	0.00116741	-0.000645988	-0.000272783	-8.6181e-05	-0.000601015	-0.00241441	-0.00181729	-0.00274264	-0.00488427	-0.00122016	-0.00384695	-0.00122016		655	0	-0.000223923	-0.00096268	-0.00277608	-0.00240287	-0.00221627	-0.0027311	-0.0045445	-0.00394737	-0.00487273	-0.00701436	-0.00335025	-0.00597704	-0.00335025						655	0.00013009	-0.0008886	-0.0004446	-0.0008699	-0.0003886	-0.0001087	-0.0007579	-0.0006646	-9.001e-05	-0.000478	-0.0009967	-0.0001795
	655.5	0.00221342	0.00198841	0.00125092	-0.00156157	0.000813451	9.61441e-07	-0.000511513	-0.002324	-0.00172397	-0.00264897	-0.00378642	-0.00212394	-0.00374892	-0.00212394		655.5	0	-0.000225012	-0.000962498	-0.00377499	-0.00139997	-0.00221246	-0.00272493	-0.00453742	-0.00393739	-0.00486239	-0.00599984	-0.00433736	-0.00596234	-0.00433736						655.5	0.00021342	-0.0008053	-0.0003616	-0.0007866	-0.0003053	-0.0005241	-0.0006741	-0.0005803	-5.316e-06	-0.0008928	-0.0009116	-0.0005928
	656	0.00129643	0.00207033	0.00133411	-0.00147747	-0.000100642	8.77722e-05	-0.000422351	-0.00323394	-0.00263101	-0.00355564	-0.00468894	-0.00102808	-0.00365126	-0.00202808		656	0	0.000773903	3.76829e-05	-0.0027739	-0.00139707	-0.00120866	-0.00171878	-0.00453037	-0.00392744	-0.00485208	-0.00598537	-0.00232452	-0.00494769	-0.00332452						656	-0.0002036	-0.0012224	-0.0007789	-0.0007036	-0.0002224	-0.0004398	-0.0005905	-0.0004963	7.9054e-05	-0.0008079	-0.0013267	-0.0005064
	656.5	0.00137913	0.00115195	0.000416992	-0.00139369	0.000984938	0.000174253	-0.00133353	-0.00314421	-0.0025384	-0.00346268	-0.00459183	-0.0019326	-0.00355397	-0.0019326		656.5	0	-0.000227178	-0.000962137	-0.00277282	-0.000394192	-0.00120488	-0.00271266	-0.00452334	-0.00391753	-0.00484181	-0.00597096	-0.00331173	-0.00493309	-0.00331173						656.5	-0.0001209	-0.0011398	-0.0006966	-0.0006209	-0.0006398	-0.0008558	-0.0005073	-0.0004126	0.0001631	-0.0007233	-0.0007422	-0.0004204
	657	0.00146151	0.00123326	0.000499554	-0.00231023	0.00107019	0.000260404	-0.00224504	-0.00305483	-0.00244615	-0.00437007	-0.00449509	-0.00183747	-0.00445704	-0.00183747		657	0	-0.000228255	-0.000961957	-0.00377174	-0.00039132	-0.00120111	-0.00370655	-0.00451634	-0.00390766	-0.00583158	-0.0059566	-0.00329898	-0.00591856	-0.00329898						657	-0.0005385	-0.0015575	-0.0011146	-0.0005385	-0.0005575	-0.0007722	-0.0009244	-0.0003293	0.00024683	-0.000639	-0.0011581	-0.0008347
	657.5	0.00154358	0.00131425	0.000581803	-0.00222709	0.000155123	-0.000653771	-0.00215689	-0.00296579	-0.00235425	-0.0042778	-0.00439871	-0.00174271	-0.00436049	-0.00274271		657.5	0	-0.000229328	-0.000961779	-0.00377067	-0.00138846	-0.00219735	-0.00370048	-0.00450937	-0.00389783	-0.00582139	-0.0059423	-0.00328629	-0.00590407	-0.00428629						657.5	-0.0009564	-0.0014755	-0.0010329	-0.0009564	-0.0004755	-0.0011889	-0.0008418	-0.0007462	-0.0001698	-0.0005551	-0.0005742	-0.0007493
	658	0.00162534	0.000394943	0.000663739	-0.00214426	0.000239731	-0.00156827	-0.00206908	-0.00287708	-0.00226269	-0.00418589	-0.00430271	-0.0016483	-0.00426431	-0.0026483		658	0	-0.0012304	-0.000961601	-0.0037696	-0.00138561	-0.00319361	-0.00369442	-0.00450242	-0.00388803	-0.00581123	-0.00592805	-0.00327364	-0.00588965	-0.00427364						658	-0.0008747	-0.0013939	-0.0009515	-0.0008747	-0.0003939	-0.0011059	-0.0007595	-0.0006635	-8.666e-05	-0.0004715	-0.0009907	-0.0011643
	658.5	0.000706788	0.000475327	0.000745365	-0.00306175	-0.000675982	-0.0014831	-0.0019816	-0.00278871	-0.00317148	-0.00409433	-0.00420706	-0.00255425	-0.00516848	-0.00255425		658.5	0	-0.000231461	3.85769e-05	-0.00376854	-0.00138277	-0.00218989	-0.00268839	-0.0034955	-0.00387827	-0.00480112	-0.00491385	-0.00326104	-0.00587527	-0.00326104						658.5	-0.0012932	-0.0013125	-0.0013704	-0.0007932	-0.0008125	-0.0010232	-0.0006775	-0.001081	-3.885e-06	-0.0008882	-0.0009074	-0.0015795
[truncated: 83 more rows]
[truncated: 147 more columns]

## Sheet: Suppl. Fig. 33
Standard of FAD									Standard courve of FAD
Wavelength (nm)	FAD (μM)								FAD (μM)	A450		Wavelength (nm)	WT	D99A	Y289A	R287A	R281A	R97A
Absorption	10	20	40	50	60	80	100		0	0		300	0.083	0.073	0.162	0.091	0.078	0.087
300	0.024	0.036	0.046	0.067	0.079	0.092	0.11		10	0.114		300.5	0.078	0.068	0.151	0.086	0.073	0.083
[truncated: 800 more rows]

## Sheet: Suppl. Fig. 34
Time (s)	WT	WT+NADPH			WT+NADPH+6				Time (s)	R97A	R97A+NADPH			R97A+NADPH+6				Time (s)	D99A	D99A+NADPH			D99A+NADPH+6				Time (s)	R281A	R281A+NADPH			R281A+NADPH+6				Time (s)	R287A	R287A+NADPH			R287A+NADPH+6				Time (s)	Y289A	Y289A+NADPH
[truncated: 41 more rows]
[truncated: 3 more columns]

[truncated: 3 more sheets: Suppl. Fig. 36, Fig. 7c, Fig. 8b]
